# Supplementary material for: Poly[tetra­kis[μ2-1,3-bis­(4-pyrid­yl)propane-κ2 N:N′]dichloridobis(phenyl­acetato)dimanganese(II)]
Source: Acta Crystallogr Sect E Struct Rep Online. 2010 Feb 3;66(Pt 3):m246. doi: 10.1107/S1600536810003466 (PMC2983499; doi:10.1107/S1600536810003466)
Supplement: Supplementary file 1 [file e-66-0m246-sup1.cif]

##############################################################################
###                                                                        ###
###        Electronic paper (Acta Crystallographica Section E)             ###
###                                                                        ###
##############################################################################
#                                                                            #
# This CIF contains the data in a paper accepted for publication in Acta     #
# Crystallographica Section E. It conforms to the requirements of Notes      #
# for Authors for Section E, and has been peer reviewed under the auspices   #
# of the IUCr Commission on Journals.                                        #
#                                                                            #
# Full details of the Crystallographic Information File format               #
# are given in the paper "The Crystallographic Information File (CIF):       #
# a New Standard Archive File for Crystallography" by S. R. Hall, F. H.      #
# Allen and I. D. Brown [Acta Cryst. (1991), A47, 655-685].                  #
#                                                                            #
# The current version of the core CIF dictionary is obtainable from          #
# ftp://ftp.iucr.org/pub/cif_core.dic. The current version number is 2.4.    #
#                                                                            #
# Software is freely available for graphical display of the structure(s) in  #
# this CIF.  For information consult the CIF home page http://www.iucr.org/  #
# cif/home.html                                                              #
#                                                                            #
# This file may be used for bona fide research purposes within the           #
# scientific community so long as proper attribution is given to the journal # 
# article from which it was obtained.                                        #
#                                                                            #
##############################################################################
                                             
data_global
_audit_creation_method     'form.cif (version 2.0)'
_journal_data_validation_number     ?
_journal_date_recd_electronic     2010-01-12
_journal_date_accepted     2010-01-28
_journal_name_full     'Acta Crystallographica, Section E'
_journal_year     2010
_journal_volume     66
_journal_issue      3
_journal_page_first     m246
_journal_page_last     m246
_journal_paper_category     QM
_journal_coeditor_code     NG2721
_publ_contact_author_name     'Wei Xu'
_publ_contact_author_address
;
   Center of Applied Solid State Chemistry Research
   Ningbo University
   Ningbo, Zhejiang
   315211, People's Republic of China
;
_publ_contact_author_email     xuwei@nbu.edu.cn
_publ_contact_author_fax     '86 574 87600791'
_publ_contact_author_phone     '86 574 87600791'
_publ_section_title
;\
Poly[tetrakis[\m~2~-1,3-bis(4-pyridyl)propane-\k^2^<i>N</i>:<i>N</i>']\
dichloridobis(phenylacetato)dimanganese(II)]
;
loop_
    _publ_author_name
    _publ_author_footnote
    _publ_author_address
    'Ji-Yong Liu' ?
;
Center of Applied Solid State Chemistry Research
Ningbo University
Ningbo, Zhejiang 315211, People's Republic of China
;
    'Wei Xu' ?
;
Center of Applied Solid State Chemistry Research
Ningbo University
Ningbo, Zhejiang 315211, People's Republic of China
;
data_I
_audit_creation_method     SHELXL-97
_chemical_name_systematic
;
Poly[tetrakis[\m~2~-1,3-bis(4-pyridyl)propane-
\k^2^<i>N</i>:<i>N</i>']dichloridobis(phenylacetato)dimanganese(II)]
;
_chemical_name_common     ?
_chemical_formula_moiety     'C68 H70 Cl2 Mn2 N8 O4'
_chemical_formula_sum     'C68 H70 Cl2 Mn2 N8 O4'
_chemical_formula_iupac     '[Mn2 (C8 H7 O2)2 Cl2 (C13 H14 N2)4]'
_chemical_formula_weight     1244.10
_chemical_melting_point     ?
_symmetry_cell_setting     'Triclinic'
_symmetry_space_group_name_H-M     'P -1'
_symmetry_space_group_name_Hall     '-P 1'
loop_
    _symmetry_equiv_pos_as_xyz
    'x, y, z'
    '-x, -y, -z'
_cell_length_a     9.5594(5)
_cell_length_b     13.0091(6)
_cell_length_c     13.8484(6)
_cell_angle_alpha     69.202(4)
_cell_angle_beta     86.318(4)
_cell_angle_gamma     69.910(5)
_cell_volume     1508.74(13)
_cell_formula_units_Z     1
_cell_measurement_reflns_used     5358
_cell_measurement_theta_min     3.3429
_cell_measurement_theta_max     29.3005
_cell_measurement_temperature     293(2)
_exptl_crystal_description     block
_exptl_crystal_colour     yellow
_exptl_crystal_size_max     0.48
_exptl_crystal_size_mid     0.46
_exptl_crystal_size_min     0.23
_exptl_crystal_density_diffrn     1.369
_exptl_crystal_density_meas     ?
_exptl_crystal_density_method     'not measured'
_exptl_crystal_F_000     650
_exptl_absorpt_coefficient_mu     0.564
_exptl_absorpt_correction_type     'multi-scan'
_exptl_absorpt_process_details     '(CrysAlis RED; Oxford Diffraction, 2009)'
_exptl_absorpt_correction_T_min     0.77
_exptl_absorpt_correction_T_max     0.88
_exptl_special_details
;
;
_diffrn_ambient_temperature     293(2)
_diffrn_radiation_type     MoK\a
_diffrn_radiation_wavelength     0.71073
_diffrn_radiation_source     'fine-focus sealed tube'
_diffrn_radiation_monochromator     graphite
_diffrn_measurement_device_type
                              'Oxford Diffraction Xcalibur (Atlas Gemini ultra)'
_diffrn_measurement_method     '\w scans'
_diffrn_detector_area_resol_mean     10.3592
_diffrn_reflns_number     10180
_diffrn_reflns_av_R_equivalents     0.0209
_diffrn_reflns_av_sigmaI/netI     0.0421
_diffrn_reflns_theta_min     3.35
_diffrn_reflns_theta_max     25.00
_diffrn_reflns_theta_full     25.00
_diffrn_measured_fraction_theta_max     0.997
_diffrn_measured_fraction_theta_full     0.997
_diffrn_reflns_limit_h_min     -11
_diffrn_reflns_limit_h_max     11
_diffrn_reflns_limit_k_min     -13
_diffrn_reflns_limit_k_max     15
_diffrn_reflns_limit_l_min     -16
_diffrn_reflns_limit_l_max     16
_diffrn_standards_number     ?
_diffrn_standards_interval_count     ?
_diffrn_standards_interval_time     ?
_diffrn_standards_decay_%     ?
_refine_special_details
;
Refinement of <i>F</i>^2^ against ALL reflections. The weighted <i>R</i>-factor
wR and goodness of fit <i>S</i> are based on <i>F</i>^2^, conventional
<i>R</i>-factors <i>R</i> are based on <i>F</i>, with <i>F</i> set to zero for
negative <i>F</i>^2^. The threshold expression of <i>F</i>^2^ >
\s(<i>F</i>^2^) is used only for calculating <i>R</i>-factors(gt) etc. and is
not relevant to the choice of reflections for refinement. <i>R</i>-factors
based on <i>F</i>^2^ are statistically about twice as large as those based on
<i>F</i>, and <i>R</i>- factors based on ALL data will be even larger.
;
_reflns_number_total     5303
_reflns_number_gt     4041
_reflns_threshold_expression     I>2sigma(I)
_refine_ls_structure_factor_coef     Fsqd
_refine_ls_matrix_type     full
_refine_ls_R_factor_all     0.0445
_refine_ls_R_factor_gt     0.0302
_refine_ls_wR_factor_gt     0.0666
_refine_ls_wR_factor_ref     0.0689
_refine_ls_goodness_of_fit_ref     0.959
_refine_ls_restrained_S_all     0.959
_refine_ls_number_reflns     5303
_refine_ls_number_parameters     383
_refine_ls_number_restraints     0
_refine_ls_hydrogen_treatment     constr
_refine_ls_weighting_scheme     calc
_refine_ls_weighting_details
         'calc w=1/[\s^2^(Fo^2^)+(0.0355P)^2^+0.0000P] where P=(Fo^2^+2Fc^2^)/3'
_atom_sites_solution_hydrogens     geom
_atom_sites_solution_primary     direct
_atom_sites_solution_secondary     difmap
_refine_ls_shift/su_max     0.000
_refine_ls_shift/su_mean     0.000
_refine_diff_density_max     0.225
_refine_diff_density_min     -0.192
_refine_ls_extinction_method     'SHELXL97 (Sheldrick, 2008)'
_refine_ls_extinction_coef     0.0064(8)
_refine_ls_extinction_expression
                                  'Fc^*^=kFc[1+0.001xFc^2^\l^3^/sin(2\q)]^-1/4^'
loop_
    _atom_type_symbol
    _atom_type_description
    _atom_type_scat_dispersion_real
    _atom_type_scat_dispersion_imag
    _atom_type_scat_source
    'C' 'C' 0.0033 0.0016
                         'International Tables Vol C Tables 4.2.6.8 and 6.1.1.4'
    'H' 'H' 0.0000 0.0000
                         'International Tables Vol C Tables 4.2.6.8 and 6.1.1.4'
    'Cl' 'Cl' 0.1484 0.1585
                         'International Tables Vol C Tables 4.2.6.8 and 6.1.1.4'
    'Mn' 'Mn' 0.3368 0.7283
                         'International Tables Vol C Tables 4.2.6.8 and 6.1.1.4'
    'O' 'O' 0.0106 0.0060
                         'International Tables Vol C Tables 4.2.6.8 and 6.1.1.4'
    'N' 'N' 0.0061 0.0033
                         'International Tables Vol C Tables 4.2.6.8 and 6.1.1.4'
_computing_data_collection     'CrysAlis Pro (Oxford Diffraction, 2009)'
_computing_cell_refinement     'CrysAlis Pro (Oxford Diffraction, 2009)'
_computing_data_reduction     'CrysAlis Pro (Oxford Diffraction, 2009)'
_computing_structure_solution     'SHELXS97 (Sheldrick, 2008)'
_computing_structure_refinement     'SHELXL97 (Sheldrick, 2008)'
_computing_molecular_graphics     'OLEX2 (Dolomanov <i>et al.</i>,  2009)'
_computing_publication_material     'OLEX2 (Dolomanov <i>et al.</i>,  2009)'
loop_
    _atom_site_type_symbol
    _atom_site_label
    _atom_site_fract_x
    _atom_site_fract_y
    _atom_site_fract_z
    _atom_site_U_iso_or_equiv
    _atom_site_adp_type
    _atom_site_calc_flag
    _atom_site_refinement_flags
    _atom_site_occupancy
    _atom_site_disorder_assembly
    _atom_site_disorder_group
    Mn Mn1 1.0000 1.0000 0.5000 0.02534(11) Uani d S 1 . .
    Mn Mn2 0.5000 0.5000 0.0000 0.02969(12) Uani d S 1 . .
    Cl Cl 0.34313(5) 0.44105(5) 0.14744(4) 0.04018(14) Uani d . 1 . .
    O O1 0.75819(12) 1.08965(11) 0.46913(9) 0.0362(3) Uani d . 1 . .
    O O2 0.64269(15) 1.08883(14) 0.33545(10) 0.0522(4) Uani d . 1 . .
    N N1 1.00849(15) 0.85804(12) 0.42979(11) 0.0288(3) Uani d . 1 . .
    N N2 0.69038(16) 0.45962(13) 0.12058(11) 0.0312(4) Uani d . 1 . .
    N N3 1.05314(16) 1.09985(13) 0.33750(11) 0.0299(3) Uani d . 1 . .
    N N4 1.40150(16) 0.69381(14) -0.00685(12) 0.0352(4) Uani d . 1 . .
    C C1 1.1512(2) 0.71106(18) 0.36191(16) 0.0417(5) Uani d . 1 . .
    H H1 1.2449 0.6678 0.3479 0.050 Uiso calc R 1 . .
    C C2 1.1387(2) 0.79193(18) 0.40728(15) 0.0396(5) Uani d . 1 . .
    H H2 1.2256 0.8012 0.4232 0.047 Uiso calc R 1 . .
    C C3 0.8877(2) 0.84106(17) 0.40593(15) 0.0383(5) Uani d . 1 . .
    H H3 0.7952 0.8851 0.4207 0.046 Uiso calc R 1 . .
    C C4 0.8926(2) 0.76112(18) 0.36018(16) 0.0412(5) Uani d . 1 . .
    H H4 0.8043 0.7531 0.3450 0.049 Uiso calc R 1 . .
    C C5 1.0260(2) 0.69363(16) 0.33697(14) 0.0313(4) Uani d . 1 . .
    C C6 1.0345(2) 0.60283(17) 0.29095(15) 0.0380(5) Uani d . 1 . .
    H H6B 1.1264 0.5864 0.2560 0.046 Uiso calc R 1 . .
    H H6A 0.9517 0.6335 0.2398 0.046 Uiso calc R 1 . .
    C C7 1.0295(2) 0.49008(16) 0.37315(14) 0.0334(4) Uani d . 1 . .
    H H7A 0.9340 0.5064 0.4039 0.040 Uiso calc R 1 . .
    H H7B 1.1066 0.4643 0.4273 0.040 Uiso calc R 1 . .
    C C8 1.0510(2) 0.38992(16) 0.33360(14) 0.0324(4) Uani d . 1 . .
    H H8B 1.1438 0.3762 0.2993 0.039 Uiso calc R 1 . .
    H H8A 1.0597 0.3191 0.3923 0.039 Uiso calc R 1 . .
    C C9 0.92566(19) 0.41373(15) 0.25951(13) 0.0282(4) Uani d . 1 . .
    C C10 0.9306(2) 0.46458(17) 0.15395(14) 0.0349(5) Uani d . 1 . .
    H H10 1.0132 0.4847 0.1270 0.042 Uiso calc R 1 . .
    C C11 0.8136(2) 0.48548(17) 0.08854(14) 0.0357(5) Uani d . 1 . .
    H H11 0.8204 0.5197 0.0178 0.043 Uiso calc R 1 . .
    C C12 0.6865(2) 0.40978(17) 0.22292(15) 0.0379(5) Uani d . 1 . .
    H H12 0.6029 0.3901 0.2480 0.045 Uiso calc R 1 . .
    C C13 0.7992(2) 0.38592(17) 0.29348(14) 0.0368(5) Uani d . 1 . .
    H H13 0.7904 0.3511 0.3639 0.044 Uiso calc R 1 . .
    C C14 1.0025(2) 1.17152(17) 0.15429(14) 0.0367(5) Uani d . 1 . .
    H H14 0.9354 1.1924 0.0991 0.044 Uiso calc R 1 . .
    C C15 0.9625(2) 1.13025(16) 0.25450(14) 0.0339(4) Uani d . 1 . .
    H H15 0.8686 1.1232 0.2649 0.041 Uiso calc R 1 . .
    C C16 1.1850(2) 1.11445(17) 0.31863(15) 0.0354(5) Uani d . 1 . .
    H H16 1.2483 1.0968 0.3749 0.043 Uiso calc R 1 . .
    C C17 1.2331(2) 1.15408(17) 0.22097(15) 0.0391(5) Uani d . 1 . .
    H H17 1.3266 1.1620 0.2126 0.047 Uiso calc R 1 . .
    C C18 1.1416(2) 1.18203(16) 0.13546(15) 0.0352(5) Uani d . 1 . .
    C C19 1.1965(3) 1.21582(18) 0.02808(16) 0.0487(6) Uani d . 1 . .
    H H19B 1.2622 1.2595 0.0242 0.058 Uiso calc R 1 . .
    H H19A 1.1122 1.2661 -0.0217 0.058 Uiso calc R 1 . .
    C C20 1.2812(2) 1.10655(19) 0.00013(17) 0.0507(6) Uani d . 1 . .
    H H20B 1.3367 1.1287 -0.0602 0.061 Uiso calc R 1 . .
    H H20A 1.3523 1.0496 0.0570 0.061 Uiso calc R 1 . .
    C C21 1.1775(3) 1.0502(2) -0.02233(18) 0.0550(6) Uani d . 1 . .
    H H21A 1.1016 1.0501 0.0277 0.066 Uiso calc R 1 . .
    H H21B 1.1275 1.0973 -0.0905 0.066 Uiso calc R 1 . .
    C C22 1.2571(2) 0.92665(19) -0.01826(16) 0.0416(5) Uani d . 1 . .
    C C23 1.3214(2) 0.89998(18) -0.10331(15) 0.0417(5) Uani d . 1 . .
    H H23 1.3170 0.9596 -0.1662 0.050 Uiso calc R 1 . .
    C C24 1.3917(2) 0.78443(18) -0.09375(15) 0.0365(5) Uani d . 1 . .
    H H24 1.4348 0.7688 -0.1514 0.044 Uiso calc R 1 . .
    C C25 1.3406(2) 0.71987(19) 0.07506(15) 0.0462(5) Uani d . 1 . .
    H H25 1.3463 0.6586 0.1370 0.055 Uiso calc R 1 . .
    C C26 1.2703(2) 0.8323(2) 0.07211(17) 0.0516(6) Uani d . 1 . .
    H H26 1.2310 0.8454 0.1316 0.062 Uiso calc R 1 . .
    C C27 0.64387(19) 1.11445(16) 0.41277(14) 0.0309(4) Uani d . 1 . .
    C C28 0.4906(2) 1.1779(2) 0.44208(17) 0.0562(6) Uani d . 1 . .
    H H28B 0.4395 1.2429 0.3804 0.067 Uiso calc R 1 . .
    H H28A 0.4351 1.1245 0.4604 0.067 Uiso calc R 1 . .
    C C29 0.47920(19) 1.22539(19) 0.52763(16) 0.0391(5) Uani d . 1 . .
    C C30 0.5024(2) 1.1515(2) 0.62991(18) 0.0489(6) Uani d . 1 . .
    H H30 0.5273 1.0713 0.6462 0.059 Uiso calc R 1 . .
    C C31 0.4885(2) 1.1967(3) 0.70858(19) 0.0643(7) Uani d . 1 . .
    H H31 0.5078 1.1462 0.7772 0.077 Uiso calc R 1 . .
    C C32 0.4469(3) 1.3141(3) 0.6860(3) 0.0713(9) Uani d . 1 . .
    H H32 0.4356 1.3440 0.7390 0.086 Uiso calc R 1 . .
    C C33 0.4220(3) 1.3873(3) 0.5859(3) 0.0703(8) Uani d . 1 . .
    H H33 0.3929 1.4677 0.5704 0.084 Uiso calc R 1 . .
    C C34 0.4393(2) 1.3440(2) 0.50720(19) 0.0544(6) Uani d . 1 . .
    H H34 0.4239 1.3955 0.4389 0.065 Uiso calc R 1 . .
loop_
    _atom_site_aniso_label
    _atom_site_aniso_U_11
    _atom_site_aniso_U_22
    _atom_site_aniso_U_33
    _atom_site_aniso_U_12
    _atom_site_aniso_U_13
    _atom_site_aniso_U_23
    Mn1 0.0254(2) 0.0287(2) 0.0267(2) -0.00973(17) 0.00331(16) -0.01524(19)
    Mn2 0.0266(2) 0.0352(2) 0.0289(2) -0.01084(18) 0.00248(17) -0.0132(2)
    Cl 0.0320(3) 0.0543(3) 0.0350(3) -0.0170(2) 0.0077(2) -0.0155(3)
    O1 0.0243(6) 0.0468(9) 0.0401(8) -0.0071(6) -0.0008(6) -0.0228(7)
    O2 0.0481(8) 0.0678(11) 0.0427(9) -0.0074(8) -0.0051(7) -0.0328(9)
    N1 0.0308(8) 0.0281(9) 0.0316(9) -0.0120(7) 0.0024(7) -0.0137(8)
    N2 0.0319(8) 0.0328(9) 0.0306(9) -0.0118(7) 0.0016(7) -0.0126(8)
    N3 0.0316(8) 0.0299(9) 0.0323(9) -0.0111(7) 0.0041(7) -0.0157(8)
    N4 0.0369(9) 0.0394(10) 0.0313(9) -0.0116(8) 0.0017(7) -0.0162(9)
    C1 0.0298(10) 0.0485(13) 0.0595(14) -0.0130(10) 0.0121(10) -0.0356(12)
    C2 0.0279(10) 0.0485(13) 0.0573(13) -0.0175(10) 0.0071(9) -0.0326(12)
    C3 0.0276(10) 0.0374(12) 0.0560(13) -0.0078(9) 0.0054(9) -0.0272(11)
    C4 0.0290(10) 0.0444(13) 0.0621(14) -0.0134(9) -0.0010(9) -0.0313(12)
    C5 0.0374(10) 0.0305(11) 0.0317(10) -0.0139(9) 0.0035(8) -0.0156(9)
    C6 0.0477(12) 0.0397(12) 0.0384(12) -0.0200(10) 0.0090(9) -0.0237(11)
    C7 0.0343(10) 0.0407(12) 0.0330(11) -0.0143(9) 0.0011(8) -0.0205(10)
    C8 0.0366(10) 0.0281(11) 0.0325(10) -0.0093(9) -0.0032(8) -0.0119(9)
    C9 0.0333(10) 0.0217(10) 0.0327(11) -0.0074(8) -0.0003(8) -0.0146(9)
    C10 0.0369(11) 0.0421(12) 0.0340(11) -0.0220(10) 0.0049(9) -0.0153(10)
    C11 0.0419(11) 0.0412(12) 0.0268(10) -0.0196(10) 0.0027(9) -0.0101(10)
    C12 0.0340(11) 0.0458(13) 0.0376(12) -0.0199(10) 0.0063(9) -0.0138(11)
    C13 0.0422(11) 0.0447(13) 0.0263(10) -0.0192(10) 0.0035(9) -0.0118(10)
    C14 0.0438(12) 0.0343(11) 0.0313(11) -0.0092(9) 0.0007(9) -0.0144(10)
    C15 0.0292(10) 0.0374(12) 0.0375(12) -0.0110(9) 0.0036(9) -0.0168(10)
    C16 0.0346(10) 0.0369(12) 0.0409(12) -0.0142(9) 0.0028(9) -0.0191(10)
    C17 0.0376(11) 0.0361(12) 0.0499(13) -0.0185(10) 0.0108(10) -0.0182(11)
    C18 0.0480(12) 0.0213(10) 0.0385(11) -0.0126(9) 0.0128(10) -0.0141(10)
    C19 0.0703(15) 0.0333(12) 0.0449(13) -0.0235(11) 0.0222(11) -0.0144(11)
    C20 0.0639(14) 0.0472(14) 0.0469(13) -0.0228(12) 0.0251(11) -0.0234(12)
    C21 0.0581(14) 0.0504(15) 0.0564(15) -0.0063(12) 0.0010(11) -0.0305(13)
    C22 0.0422(11) 0.0436(13) 0.0434(13) -0.0093(10) 0.0005(10) -0.0253(12)
    C23 0.0496(12) 0.0405(13) 0.0356(11) -0.0136(10) 0.0021(9) -0.0160(11)
    C24 0.0412(11) 0.0404(12) 0.0309(11) -0.0135(10) 0.0042(9) -0.0170(11)
    C25 0.0618(14) 0.0475(14) 0.0290(11) -0.0181(11) 0.0048(10) -0.0142(11)
    C26 0.0678(15) 0.0540(15) 0.0366(13) -0.0148(12) 0.0114(11) -0.0276(13)
    C27 0.0320(10) 0.0283(11) 0.0331(11) -0.0114(8) 0.0018(9) -0.0107(9)
    C28 0.0266(11) 0.0852(18) 0.0659(15) -0.0084(11) 0.0010(10) -0.0474(15)
    C29 0.0187(9) 0.0516(14) 0.0517(14) -0.0080(9) 0.0041(9) -0.0280(12)
    C30 0.0305(11) 0.0498(14) 0.0603(15) -0.0047(10) 0.0035(10) -0.0213(13)
    C31 0.0351(12) 0.100(2) 0.0500(14) -0.0094(14) 0.0028(11) -0.0306(16)
    C32 0.0425(14) 0.112(3) 0.094(2) -0.0270(16) 0.0149(14) -0.078(2)
    C33 0.0529(15) 0.0646(19) 0.119(3) -0.0260(14) 0.0207(16) -0.059(2)
    C34 0.0408(12) 0.0527(15) 0.0654(16) -0.0159(11) 0.0111(11) -0.0176(14)
_geom_special_details
;
All esds (except the esd in the dihedral angle between two l.s. planes) are
estimated using the full covariance matrix. The cell esds are taken into
account individually in the estimation of esds in distances, angles and
torsion angles; correlations between esds in cell parameters are only used
when they are defined by crystal symmetry. An approximate (isotropic)
treatment of cell esds is used for estimating esds involving l.s. planes.
;
loop_
    _geom_bond_atom_site_label_1
    _geom_bond_atom_site_label_2
    _geom_bond_site_symmetry_2
    _geom_bond_distance
    _geom_bond_publ_flag
    Mn1 O1 . 2.1925(11) ?
    Mn1 O1 2_776 2.1925(11) ?
    Mn1 N3 2_776 2.2891(15) ?
    Mn1 N3 . 2.2891(15) ?
    Mn1 N1 . 2.3504(12) ?
    Mn1 N1 2_776 2.3505(12) ?
    Mn2 N4 2_765 2.3374(15) ?
    Mn2 N4 1_455 2.3374(15) ?
    Mn2 N2 . 2.3425(14) ?
    Mn2 N2 2_665 2.3425(14) ?
    Mn2 Cl 2_665 2.5081(5) ?
    Mn2 Cl . 2.5081(5) ?
    O1 C27 . 1.263(2) ?
    O2 C27 . 1.2309(19) ?
    N1 C3 . 1.330(2) ?
    N1 C2 . 1.338(2) ?
    N2 C12 . 1.337(2) ?
    N2 C11 . 1.340(2) ?
    N3 C16 . 1.334(2) ?
    N3 C15 . 1.341(2) ?
    N4 C24 . 1.333(2) ?
    N4 C25 . 1.339(2) ?
    N4 Mn2 1_655 2.3374(15) ?
    C1 C2 . 1.374(2) ?
    C1 C5 . 1.378(2) ?
    C1 H1 . 0.9300 ?
    C2 H2 . 0.9300 ?
    C3 C4 . 1.384(2) ?
    C3 H3 . 0.9300 ?
    C4 C5 . 1.371(2) ?
    C4 H4 . 0.9300 ?
    C5 C6 . 1.507(2) ?
    C6 C7 . 1.518(3) ?
    C6 H6B . 0.9700 ?
    C6 H6A . 0.9700 ?
    C7 C8 . 1.532(2) ?
    C7 H7A . 0.9700 ?
    C7 H7B . 0.9700 ?
    C8 C9 . 1.504(2) ?
    C8 H8B . 0.9700 ?
    C8 H8A . 0.9700 ?
    C9 C10 . 1.379(2) ?
    C9 C13 . 1.385(2) ?
    C10 C11 . 1.376(2) ?
    C10 H10 . 0.9300 ?
    C11 H11 . 0.9300 ?
    C12 C13 . 1.380(2) ?
    C12 H12 . 0.9300 ?
    C13 H13 . 0.9300 ?
    C14 C15 . 1.380(3) ?
    C14 C18 . 1.382(3) ?
    C14 H14 . 0.9300 ?
    C15 H15 . 0.9300 ?
    C16 C17 . 1.376(3) ?
    C16 H16 . 0.9300 ?
    C17 C18 . 1.381(3) ?
    C17 H17 . 0.9300 ?
    C18 C19 . 1.508(3) ?
    C19 C20 . 1.545(3) ?
    C19 H19B . 0.9700 ?
    C19 H19A . 0.9700 ?
    C20 C21 . 1.522(3) ?
    C20 H20B . 0.9700 ?
    C20 H20A . 0.9700 ?
    C21 C22 . 1.506(3) ?
    C21 H21A . 0.9700 ?
    C21 H21B . 0.9700 ?
    C22 C26 . 1.382(3) ?
    C22 C23 . 1.391(2) ?
    C23 C24 . 1.380(3) ?
    C23 H23 . 0.9300 ?
    C24 H24 . 0.9300 ?
    C25 C26 . 1.371(3) ?
    C25 H25 . 0.9300 ?
    C26 H26 . 0.9300 ?
    C27 C28 . 1.524(3) ?
    C28 C29 . 1.501(2) ?
    C28 H28B . 0.9700 ?
    C28 H28A . 0.9700 ?
    C29 C30 . 1.381(3) ?
    C29 C34 . 1.381(3) ?
    C30 C31 . 1.391(3) ?
    C30 H30 . 0.9300 ?
    C31 C32 . 1.360(4) ?
    C31 H31 . 0.9300 ?
    C32 C33 . 1.354(4) ?
    C32 H32 . 0.9300 ?
    C33 C34 . 1.372(3) ?
    C33 H33 . 0.9300 ?
    C34 H34 . 0.9300 ?
loop_
    _geom_angle_atom_site_label_1
    _geom_angle_atom_site_label_2
    _geom_angle_atom_site_label_3
    _geom_angle_site_symmetry_1
    _geom_angle_site_symmetry_3
    _geom_angle
    _geom_angle_publ_flag
    O1 Mn1 O1 . 2_776 180.00(8) ?
    O1 Mn1 N3 . 2_776 86.18(5) ?
    O1 Mn1 N3 2_776 2_776 93.82(5) ?
    O1 Mn1 N3 . . 93.82(5) ?
    O1 Mn1 N3 2_776 . 86.18(5) ?
    N3 Mn1 N3 2_776 . 180.00(7) ?
    O1 Mn1 N1 . . 94.53(4) ?
    O1 Mn1 N1 2_776 . 85.47(4) ?
    N3 Mn1 N1 2_776 . 95.63(5) ?
    N3 Mn1 N1 . . 84.37(5) ?
    O1 Mn1 N1 . 2_776 85.47(4) ?
    O1 Mn1 N1 2_776 2_776 94.53(4) ?
    N3 Mn1 N1 2_776 2_776 84.37(5) ?
    N3 Mn1 N1 . 2_776 95.63(5) ?
    N1 Mn1 N1 . 2_776 179.999(2) ?
    N4 Mn2 N4 2_765 1_455 180.0 ?
    N4 Mn2 N2 2_765 . 89.48(5) ?
    N4 Mn2 N2 1_455 . 90.52(5) ?
    N4 Mn2 N2 2_765 2_665 90.52(5) ?
    N4 Mn2 N2 1_455 2_665 89.48(5) ?
    N2 Mn2 N2 . 2_665 180.0 ?
    N4 Mn2 Cl 2_765 2_665 90.26(4) ?
    N4 Mn2 Cl 1_455 2_665 89.74(4) ?
    N2 Mn2 Cl . 2_665 91.14(4) ?
    N2 Mn2 Cl 2_665 2_665 88.86(4) ?
    N4 Mn2 Cl 2_765 . 89.74(4) ?
    N4 Mn2 Cl 1_455 . 90.26(4) ?
    N2 Mn2 Cl . . 88.86(4) ?
    N2 Mn2 Cl 2_665 . 91.14(4) ?
    Cl Mn2 Cl 2_665 . 180.0 ?
    C27 O1 Mn1 . . 146.73(11) ?
    C3 N1 C2 . . 115.84(14) ?
    C3 N1 Mn1 . . 123.51(11) ?
    C2 N1 Mn1 . . 120.59(10) ?
    C12 N2 C11 . . 115.74(15) ?
    C12 N2 Mn2 . . 124.04(11) ?
    C11 N2 Mn2 . . 120.22(12) ?
    C16 N3 C15 . . 116.38(15) ?
    C16 N3 Mn1 . . 121.77(12) ?
    C15 N3 Mn1 . . 121.06(11) ?
    C24 N4 C25 . . 116.24(17) ?
    C24 N4 Mn2 . 1_655 122.37(11) ?
    C25 N4 Mn2 . 1_655 121.18(14) ?
    C2 C1 C5 . . 120.49(17) ?
    C2 C1 H1 . . 119.8 ?
    C5 C1 H1 . . 119.8 ?
    N1 C2 C1 . . 123.68(16) ?
    N1 C2 H2 . . 118.2 ?
    C1 C2 H2 . . 118.2 ?
    N1 C3 C4 . . 123.36(16) ?
    N1 C3 H3 . . 118.3 ?
    C4 C3 H3 . . 118.3 ?
    C5 C4 C3 . . 120.74(16) ?
    C5 C4 H4 . . 119.6 ?
    C3 C4 H4 . . 119.6 ?
    C4 C5 C1 . . 115.90(15) ?
    C4 C5 C6 . . 121.64(15) ?
    C1 C5 C6 . . 122.42(16) ?
    C5 C6 C7 . . 111.65(14) ?
    C5 C6 H6B . . 109.3 ?
    C7 C6 H6B . . 109.3 ?
    C5 C6 H6A . . 109.3 ?
    C7 C6 H6A . . 109.3 ?
    H6B C6 H6A . . 108.0 ?
    C6 C7 C8 . . 114.66(14) ?
    C6 C7 H7A . . 108.6 ?
    C8 C7 H7A . . 108.6 ?
    C6 C7 H7B . . 108.6 ?
    C8 C7 H7B . . 108.6 ?
    H7A C7 H7B . . 107.6 ?
    C9 C8 C7 . . 113.34(15) ?
    C9 C8 H8B . . 108.9 ?
    C7 C8 H8B . . 108.9 ?
    C9 C8 H8A . . 108.9 ?
    C7 C8 H8A . . 108.9 ?
    H8B C8 H8A . . 107.7 ?
    C10 C9 C13 . . 116.48(16) ?
    C10 C9 C8 . . 121.62(15) ?
    C13 C9 C8 . . 121.89(16) ?
    C11 C10 C9 . . 120.01(16) ?
    C11 C10 H10 . . 120.0 ?
    C9 C10 H10 . . 120.0 ?
    N2 C11 C10 . . 124.01(17) ?
    N2 C11 H11 . . 118.0 ?
    C10 C11 H11 . . 118.0 ?
    N2 C12 C13 . . 123.72(16) ?
    N2 C12 H12 . . 118.1 ?
    C13 C12 H12 . . 118.1 ?
    C12 C13 C9 . . 120.04(17) ?
    C12 C13 H13 . . 120.0 ?
    C9 C13 H13 . . 120.0 ?
    C15 C14 C18 . . 120.39(17) ?
    C15 C14 H14 . . 119.8 ?
    C18 C14 H14 . . 119.8 ?
    N3 C15 C14 . . 122.83(16) ?
    N3 C15 H15 . . 118.6 ?
    C14 C15 H15 . . 118.6 ?
    N3 C16 C17 . . 124.04(17) ?
    N3 C16 H16 . . 118.0 ?
    C17 C16 H16 . . 118.0 ?
    C16 C17 C18 . . 119.62(16) ?
    C16 C17 H17 . . 120.2 ?
    C18 C17 H17 . . 120.2 ?
    C17 C18 C14 . . 116.66(17) ?
    C17 C18 C19 . . 120.68(17) ?
    C14 C18 C19 . . 122.58(18) ?
    C18 C19 C20 . . 111.16(17) ?
    C18 C19 H19B . . 109.4 ?
    C20 C19 H19B . . 109.4 ?
    C18 C19 H19A . . 109.4 ?
    C20 C19 H19A . . 109.4 ?
    H19B C19 H19A . . 108.0 ?
    C21 C20 C19 . . 112.69(18) ?
    C21 C20 H20B . . 109.1 ?
    C19 C20 H20B . . 109.1 ?
    C21 C20 H20A . . 109.1 ?
    C19 C20 H20A . . 109.1 ?
    H20B C20 H20A . . 107.8 ?
    C22 C21 C20 . . 113.31(18) ?
    C22 C21 H21A . . 108.9 ?
    C20 C21 H21A . . 108.9 ?
    C22 C21 H21B . . 108.9 ?
    C20 C21 H21B . . 108.9 ?
    H21A C21 H21B . . 107.7 ?
    C26 C22 C23 . . 116.10(19) ?
    C26 C22 C21 . . 120.97(17) ?
    C23 C22 C21 . . 122.9(2) ?
    C24 C23 C22 . . 119.6(2) ?
    C24 C23 H23 . . 120.2 ?
    C22 C23 H23 . . 120.2 ?
    N4 C24 C23 . . 124.00(17) ?
    N4 C24 H24 . . 118.0 ?
    C23 C24 H24 . . 118.0 ?
    N4 C25 C26 . . 123.3(2) ?
    N4 C25 H25 . . 118.4 ?
    C26 C25 H25 . . 118.4 ?
    C25 C26 C22 . . 120.80(18) ?
    C25 C26 H26 . . 119.6 ?
    C22 C26 H26 . . 119.6 ?
    O2 C27 O1 . . 125.80(17) ?
    O2 C27 C28 . . 114.92(16) ?
    O1 C27 C28 . . 119.24(15) ?
    C29 C28 C27 . . 119.64(15) ?
    C29 C28 H28B . . 107.4 ?
    C27 C28 H28B . . 107.4 ?
    C29 C28 H28A . . 107.4 ?
    C27 C28 H28A . . 107.4 ?
    H28B C28 H28A . . 106.9 ?
    C30 C29 C34 . . 117.88(19) ?
    C30 C29 C28 . . 120.6(2) ?
    C34 C29 C28 . . 121.4(2) ?
    C29 C30 C31 . . 120.1(2) ?
    C29 C30 H30 . . 119.9 ?
    C31 C30 H30 . . 119.9 ?
    C32 C31 C30 . . 120.6(3) ?
    C32 C31 H31 . . 119.7 ?
    C30 C31 H31 . . 119.7 ?
    C33 C32 C31 . . 119.6(2) ?
    C33 C32 H32 . . 120.2 ?
    C31 C32 H32 . . 120.2 ?
    C32 C33 C34 . . 120.6(2) ?
    C32 C33 H33 . . 119.7 ?
    C34 C33 H33 . . 119.7 ?
    C33 C34 C29 . . 121.1(2) ?
    C33 C34 H34 . . 119.4 ?
    C29 C34 H34 . . 119.4 ?
