# Supplementary material for: Poly[tetra­kis[μ2-1,3-bis­(4-pyrid­yl)propane-κ2 N:N′]dichloridobis(phenyl­acetato)dimanganese(II)]
Source: Acta Crystallogr Sect E Struct Rep Online. 2010 Feb 3;66(Pt 3):m246. doi: 10.1107/S1600536810003466 (PMC2983499; doi:10.1107/S1600536810003466)
Supplement: Supplementary file 2 [file e-66-0m246-Isup2.hkl]

# 
# h,k,l, Fc-squared, Fo-squared, sigma(Fo-squared) and status flag 
# 
data_I
_shelx_title ' 091230_B080925C_BENYI in P-1 ' 
_shelx_refln_list_code          4 
_shelx_F_calc_maximum      167.92 
_exptl_crystal_F_000       650.00 
_reflns_d_resolution_high  0.8409 
 
loop_ 
 _symmetry_equiv_pos_as_xyz 
 'x, y, z' 
 '-x, -y, -z' 
 
_cell_length_a     9.5594 
_cell_length_b    13.0091 
_cell_length_c    13.8484 
_cell_angle_alpha  69.202 
_cell_angle_beta   86.318 
_cell_angle_gamma  69.910 
 
_shelx_F_squared_multiplier     1.000 
 
loop_ 
 _refln_index_h 
 _refln_index_k 
 _refln_index_l 
 _refln_F_squared_calc 
 _refln_F_squared_meas 
 _refln_F_squared_sigma 
 _refln_observed_status 
   2   0   0     3928.63     3966.58     16.22 o 
   3   0   0     1038.07     1013.13     13.93 o 
   4   0   0     1869.15     2002.83     14.82 o 
   5   0   0        0.76        5.25      3.45 o 
   6   0   0     2773.42     2724.27     21.05 o 
   7   0   0      231.60      240.70      7.99 o 
   8   0   0      371.54      352.34     14.22 o 
   9   0   0        9.51        9.38      8.15 o 
  10   0   0       24.11       20.61     16.72 o 
 -10   1   0        0.23        0.00     13.56 o 
  -9   1   0       22.71       25.45      8.69 o 
  -8   1   0       52.75       48.03      8.82 o 
  -7   1   0      712.59      730.14     14.23 o 
  -6   1   0      419.13      393.99      9.30 o 
  -5   1   0     1387.81     1397.05     16.99 o 
  -4   1   0        9.54       10.58      3.94 o 
  -3   1   0      400.29      393.10      7.76 o 
  -2   1   0        0.09        2.57      3.53 o 
   2   1   0     4306.16     4290.95     20.53 o 
   3   1   0      126.13      139.85      4.33 o 
   4   1   0     3668.62     3893.66     19.66 o 
   5   1   0      234.52      218.39      6.09 o 
   6   1   0      269.24      271.57      7.44 o 
   7   1   0      314.03      291.40      8.31 o 
   8   1   0     1690.11     1694.15     74.75 o 
   9   1   0      105.37      109.62     11.29 o 
  10   1   0       36.55       31.97      9.25 o 
 -10   2   0        7.23        3.44     16.73 o 
  -9   2   0       78.07       84.09     17.49 o 
  -8   2   0        9.62       11.16     13.05 o 
  -7   2   0       70.17       67.43      9.45 o 
  -6   2   0      401.26      427.67     15.01 o 
  -5   2   0        0.79        2.93      4.34 o 
  -4   2   0      314.10      352.94      9.04 o 
  -3   2   0     1932.12     2020.97     17.81 o 
  -2   2   0     4424.29     4311.16     69.72 o 
  -1   2   0     1086.01     1012.86     26.24 o 
   2   2   0     8785.96     9110.23     28.43 o 
   3   2   0     5914.88     6062.66     24.42 o 
   4   2   0     1635.83     1640.85     12.82 o 
   5   2   0        7.26       12.30      3.59 o 
   6   2   0     1076.11      989.94     12.54 o 
   7   2   0      441.34      450.85      9.81 o 
   8   2   0       60.05       52.35      6.84 o 
   9   2   0      316.18      314.07     14.25 o 
  10   2   0       94.00       98.57     10.24 o 
  11   2   0       58.78       70.53     18.57 o 
  -9   3   0      101.35      117.62     20.08 o 
  -8   3   0       15.34       13.12     15.97 o 
  -7   3   0      798.20      768.96     33.94 o 
  -6   3   0      182.89      166.28     19.02 o 
  -5   3   0      453.40      439.13     12.38 o 
  -4   3   0      561.74      606.59     15.37 o 
  -3   3   0     2124.06     2150.22     25.49 o 
  -2   3   0       83.73       74.74      6.66 o 
  -1   3   0        3.04       10.03      4.71 o 
   0   3   0    11395.73    11000.29     63.73 o 
   1   3   0      621.13      634.61     16.22 o 
   2   3   0      129.94      137.13      5.32 o 
   3   3   0       53.17       41.69      3.61 o 
   4   3   0      127.24      116.99      5.26 o 
   5   3   0     5208.44     5039.30     29.13 o 
   6   3   0     1321.00     1386.20     17.18 o 
   7   3   0     1023.34     1013.56     16.37 o 
   8   3   0      718.55      702.74     15.15 o 
   9   3   0      186.89      199.17     15.63 o 
  10   3   0       64.54       50.97      9.19 o 
  11   3   0      421.60      423.83     28.79 o 
  -9   4   0      187.24      205.41     26.24 o 
  -8   4   0      475.47      447.91     30.47 o 
  -7   4   0       44.95       44.25     17.47 o 
  -6   4   0      233.00      192.37     18.99 o 
  -5   4   0      114.64      104.78     15.07 o 
  -4   4   0       17.90       13.89      7.16 o 
  -3   4   0      318.12      346.11     12.82 o 
  -2   4   0     2836.93     2839.95     30.46 o 
  -1   4   0     1163.38     1248.83     18.81 o 
   0   4   0      952.61     1024.69     23.39 o 
   1   4   0      591.17      584.22     12.60 o 
   2   4   0        1.18        9.67      5.81 o 
   3   4   0     1141.72     1178.23     14.58 o 
   4   4   0       12.49        3.63      2.99 o 
   5   4   0     1229.69     1314.25     14.91 o 
   6   4   0     1745.53     1722.07     18.81 o 
   7   4   0        1.89        1.63      5.08 o 
   8   4   0        6.27        5.22      5.49 o 
   9   4   0      357.67      348.16     12.06 o 
  10   4   0      543.78      562.15     18.57 o 
  11   4   0        4.46       14.07     13.14 o 
  -8   5   0        0.96       16.34     18.39 o 
  -7   5   0      307.76      331.40     25.90 o 
  -6   5   0      114.73      112.92     15.30 o 
  -5   5   0        5.42        2.50     14.07 o 
  -4   5   0       11.00       18.36      8.72 o 
  -3   5   0       10.73        7.27      6.94 o 
  -2   5   0      133.28      137.03     10.15 o 
  -1   5   0      479.82      415.06     13.38 o 
   0   5   0      378.47      375.78     25.25 o 
   1   5   0     1457.20     1464.95     42.44 o 
   2   5   0      721.51      733.47     15.04 o 
   3   5   0        5.16        4.58      3.60 o 
   4   5   0      186.57      203.69      7.73 o 
   5   5   0      807.41      699.22     19.05 o 
   6   5   0      153.01      164.21      6.89 o 
   7   5   0       85.73       82.56      6.24 o 
   8   5   0      112.52      110.90      7.42 o 
   9   5   0       49.38       49.43      6.60 o 
  10   5   0       57.00       56.42      9.26 o 
  11   5   0       11.88       34.48     12.48 o 
  -8   6   0      329.04      347.28     30.04 o 
  -7   6   0      265.76      287.86     27.89 o 
  -6   6   0      222.84      202.55     14.75 o 
  -5   6   0      128.24      115.42     15.70 o 
  -4   6   0      927.58      920.83     23.20 o 
  -3   6   0       41.02       37.20      9.58 o 
  -2   6   0     2788.33     2641.88     51.53 o 
  -1   6   0      178.55      174.17     10.75 o 
   0   6   0      146.19      129.55     14.00 o 
   1   6   0       13.96        4.25     10.48 o 
   2   6   0     3604.00     3493.72     34.39 o 
   3   6   0     1931.82     2005.21     38.23 o 
   4   6   0     2724.28     2652.25     28.93 o 
   5   6   0       59.70       76.48      5.42 o 
   6   6   0      747.74      807.52     14.44 o 
   7   6   0      132.06      140.37      7.28 o 
   8   6   0      354.18      353.82     10.84 o 
   9   6   0        0.00        0.00      5.37 o 
  10   6   0      568.00      612.74     19.43 o 
  11   6   0       12.37       14.88     10.32 o 
  -7   7   0       83.01       54.09     19.68 o 
  -6   7   0       96.76       85.25     17.49 o 
  -5   7   0        0.56        0.00      9.51 o 
  -4   7   0       11.73       13.13      9.27 o 
  -3   7   0     1368.38     1392.00     28.67 o 
  -2   7   0        6.86        8.57      6.08 o 
  -1   7   0     1205.79     1243.52     20.13 o 
   0   7   0       47.90       36.20     12.54 o 
   1   7   0      465.08      480.29     21.94 o 
   2   7   0      434.70      440.54     20.80 o 
   3   7   0     3570.09     3453.60     53.33 o 
   4   7   0       22.79       15.06      5.17 o 
   5   7   0     1082.05     1103.04     18.49 o 
   6   7   0      167.19      168.45      7.76 o 
   7   7   0      123.56      109.60      7.21 o 
   8   7   0      305.55      295.17     10.91 o 
   9   7   0      110.65      114.19      7.41 o 
  10   7   0       96.63       95.36     10.30 o 
  11   7   0      175.45      191.29     15.82 o 
  -6   8   0       41.60       43.37     19.42 o 
  -5   8   0        0.10        0.00     16.00 o 
  -4   8   0      328.37      323.86     23.98 o 
  -3   8   0       55.99       29.96     13.23 o 
  -2   8   0      415.95      390.18     13.87 o 
  -1   8   0      350.89      340.09     13.37 o 
   0   8   0      168.11      155.07      9.53 o 
   1   8   0      139.58      137.96     11.22 o 
   2   8   0     1466.70     1461.77     37.91 o 
   3   8   0       12.53       16.56     13.61 o 
   4   8   0     1389.80     1378.73     26.34 o 
   5   8   0      443.81      453.22     19.57 o 
   6   8   0      192.87      192.75      8.35 o 
   7   8   0      305.32      309.99     10.54 o 
   8   8   0      133.65      142.11      8.19 o 
   9   8   0       25.16       19.65      9.75 o 
  10   8   0      266.84      314.81     17.55 o 
  11   8   0       39.87       41.42     10.73 o 
  -5   9   0       70.01       76.70     20.25 o 
  -4   9   0       71.47       58.53     16.48 o 
  -3   9   0      543.54      504.26     29.10 o 
  -2   9   0       46.18       47.64     13.83 o 
  -1   9   0      130.65      126.28     12.00 o 
   0   9   0       19.98       16.38      7.65 o 
   1   9   0      128.76      105.61     10.82 o 
   2   9   0       26.55       24.59      8.61 o 
   3   9   0      890.17      876.32     22.52 o 
   4   9   0      177.28      195.09     12.69 o 
   5   9   0       80.11       75.85      7.29 o 
   6   9   0       34.66       39.74      6.21 o 
   7   9   0      275.82      272.00     10.04 o 
   8   9   0       33.48       38.87      5.74 o 
   9   9   0      174.74      170.48     14.38 o 
  10   9   0      122.37      106.71     13.06 o 
  -5  10   0       12.41        3.94     16.91 o 
  -4  10   0       36.89       48.08     15.85 o 
  -3  10   0       77.40       80.04     19.18 o 
  -2  10   0      109.91       98.41     13.68 o 
  -1  10   0      266.96      277.35     15.55 o 
   0  10   0      805.85      803.45     23.22 o 
   1  10   0        7.99        6.67      8.46 o 
   2  10   0      564.00      568.19     29.15 o 
   3  10   0      291.60      253.35     14.78 o 
   4  10   0      469.86      454.99     37.41 o 
   5  10   0      190.62      222.81     13.48 o 
   6  10   0      191.19      199.14     20.99 o 
   7  10   0        3.96        4.95      5.18 o 
   8  10   0      314.34      314.87     17.27 o 
   9  10   0       77.90       87.12     12.92 o 
  10  10   0      177.78      177.28     14.97 o 
  -3  11   0       54.30       57.14     16.98 o 
  -2  11   0       32.17       32.38     11.35 o 
  -1  11   0       13.50        5.80     12.41 o 
   0  11   0        0.05        0.04      8.83 o 
   1  11   0      286.20      309.24     15.84 o 
   2  11   0      326.75      315.51     24.21 o 
   3  11   0      822.63      859.04     36.75 o 
   4  11   0       11.37        0.00     15.28 o 
   5  11   0      156.61      148.39      9.73 o 
   6  11   0       26.94       32.47      6.93 o 
   7  11   0      109.75      106.64     13.66 o 
   8  11   0       40.04       38.70     10.86 o 
   9  11   0      292.39      349.60     34.73 o 
  -2  12   0       84.11       82.54     12.46 o 
  -1  12   0       52.23       44.22     11.65 o 
   0  12   0       73.61       78.20     11.63 o 
   1  12   0        5.30        5.45     10.01 o 
   2  12   0      182.16      205.85     14.06 o 
   3  12   0       10.54        1.67     16.48 o 
   4  12   0      268.35      262.48     25.00 o 
   5  12   0       30.87       35.15     17.27 o 
   6  12   0        5.36        2.89     14.66 o 
   7  12   0       30.16       28.92     13.62 o 
   8  12   0       87.76      104.89     14.51 o 
   9  12   0       21.83       26.76     10.67 o 
  -1  13   0       38.25       37.77     10.66 o 
   0  13   0       48.75       55.16     12.36 o 
   1  13   0      218.13      229.01     21.08 o 
   2  13   0        7.23        5.24      9.39 o 
   3  13   0       14.95       22.08      9.80 o 
   4  13   0       83.20       91.91     10.45 o 
   5  13   0       59.43       55.22     19.05 o 
   6  13   0        6.41       15.84     17.23 o 
   7  13   0      178.90      202.61     23.11 o 
   8  13   0       46.57       70.22     13.48 o 
   2  14   0       36.05       29.44     10.55 o 
   3  14   0       41.61       22.80      9.66 o 
   4  14   0        5.01        1.02      8.75 o 
   5  14   0       49.52       44.69     16.46 o 
   6  14   0       95.30      100.41     22.19 o 
  -5 -14   1       48.82       50.86     20.66 o 
  -4 -14   1        5.87        9.49     17.82 o 
  -3 -14   1       31.86       20.49     11.68 o 
  -7 -13   1       65.52       72.06     20.76 o 
  -6 -13   1       27.97       20.30     18.44 o 
  -5 -13   1       13.58       14.58     17.13 o 
  -4 -13   1       21.17       26.28     16.92 o 
  -3 -13   1        1.16        0.00     16.44 o 
  -2 -13   1       46.45       40.98     11.46 o 
  -1 -13   1        9.31       10.11     10.44 o 
   0 -13   1       23.82       24.96     12.03 o 
  -8 -12   1       86.93       62.04     13.33 o 
  -7 -12   1        0.65        0.93     16.70 o 
  -6 -12   1      252.86      254.04     25.90 o 
  -5 -12   1        6.74        5.29     17.37 o 
  -4 -12   1       15.14       16.75     13.93 o 
  -3 -12   1      148.95      157.84     21.98 o 
  -2 -12   1       17.94       19.61     17.10 o 
  -1 -12   1      243.55      231.50     19.50 o 
   0 -12   1        7.72        3.40     10.91 o 
   1 -12   1        0.39        0.00     10.35 o 
   2 -12   1        2.27        9.53      9.67 o 
  -9 -11   1       35.18       35.66     10.45 o 
  -8 -11   1      326.40      324.04     18.84 o 
  -7 -11   1       40.80       33.39     17.80 o 
  -6 -11   1        2.24        0.00      7.54 o 
  -5 -11   1      218.18      173.23     11.47 o 
  -4 -11   1       54.05       45.44     18.46 o 
  -3 -11   1      206.57      225.11     23.36 o 
  -2 -11   1      146.66      158.19     19.77 o 
  -1 -11   1      104.05      131.71     13.03 o 
   0 -11   1        6.57       10.65      8.72 o 
   1 -11   1        4.31       10.27     10.00 o 
   2 -11   1        8.38        4.34     10.68 o 
   3 -11   1        8.92       18.15     17.03 o 
 -10 -10   1       47.32       42.84     11.32 o 
  -9 -10   1       71.69       92.12     13.05 o 
  -8 -10   1      183.58      187.40     14.99 o 
  -7 -10   1      136.72      135.78     10.41 o 
  -6 -10   1       37.41       39.74      7.30 o 
  -5 -10   1       54.34       56.30      8.05 o 
  -4 -10   1      193.76      196.11     21.42 o 
  -3 -10   1       35.08       32.46     17.05 o 
  -2 -10   1      381.43      346.70     25.67 o 
  -1 -10   1     1421.84     1375.24     44.19 o 
   0 -10   1       38.66       45.10     10.99 o 
   1 -10   1      154.10      165.27     14.31 o 
   2 -10   1      180.57      193.65     15.13 o 
   3 -10   1      349.29      334.15     19.01 o 
   4 -10   1        0.73        5.52     15.39 o 
 -10  -9   1       80.29       66.35     11.70 o 
  -9  -9   1       44.30       26.07     10.38 o 
  -8  -9   1      816.53      844.94     19.34 o 
  -7  -9   1       28.93       26.53      5.80 o 
  -6  -9   1      233.68      226.08     22.56 o 
  -5  -9   1       75.13       71.10      7.91 o 
  -4  -9   1      381.21      370.21     17.16 o 
  -3  -9   1        1.00        0.00      9.65 o 
  -2  -9   1       63.68       68.39     10.35 o 
  -1  -9   1       76.07       78.95     15.21 o 
   0  -9   1      345.06      358.38     25.20 o 
   1  -9   1       46.11       47.46      9.96 o 
   2  -9   1      308.54      330.70     16.72 o 
   3  -9   1       34.40       41.16     12.24 o 
   4  -9   1       33.35       37.52     18.10 o 
   5  -9   1       49.56       50.51     18.79 o 
 -10  -8   1        0.93        0.00      9.62 o 
  -9  -8   1      229.60      251.57     15.61 o 
  -8  -8   1        3.64        2.23      5.87 o 
  -7  -8   1      563.53      534.29     13.80 o 
  -6  -8   1      167.99      170.73     12.60 o 
  -5  -8   1      400.47      395.61     24.49 o 
  -4  -8   1       90.62      103.49     11.91 o 
  -3  -8   1     3075.65     2998.51     39.47 o 
  -2  -8   1       24.57       20.39      8.84 o 
  -1  -8   1      734.02      778.06     21.59 o 
   0  -8   1     1388.40     1327.11     47.28 o 
   1  -8   1      125.02      116.75     12.05 o 
   2  -8   1        4.58        2.94      9.31 o 
   3  -8   1      471.81      479.40     28.25 o 
   4  -8   1       34.89       18.89     15.17 o 
   5  -8   1      390.08      405.93     29.89 o 
   6  -8   1       37.48       36.57     17.70 o 
 -11  -7   1       34.36       26.10      8.55 o 
 -10  -7   1      491.41      543.33     20.99 o 
  -9  -7   1      228.20      224.49     13.28 o 
  -8  -7   1      313.82      322.39     11.79 o 
  -7  -7   1       55.49       54.43      6.60 o 
  -6  -7   1      238.94      239.45     11.16 o 
  -5  -7   1      227.45      223.39     10.68 o 
  -4  -7   1     1357.65     1339.44     22.27 o 
  -3  -7   1        8.72        0.52     10.76 o 
  -2  -7   1     2484.01     2311.84     46.03 o 
  -1  -7   1       46.93       44.18      8.82 o 
   0  -7   1      722.99      760.49     25.58 o 
   1  -7   1      979.84      977.08     18.62 o 
   2  -7   1        9.45        8.95      7.17 o 
   3  -7   1      304.99      301.40     13.36 o 
   4  -7   1      284.69      272.69     24.22 o 
   5  -7   1       12.95       22.37     16.74 o 
   6  -7   1      152.00      155.17     23.24 o 
   7  -7   1       22.16       22.36     17.22 o 
 -11  -6   1       60.39       58.83     13.87 o 
 -10  -6   1       48.41       40.46      8.80 o 
  -9  -6   1      108.45      113.43      8.02 o 
  -8  -6   1        1.97        1.73      5.11 o 
  -7  -6   1      467.42      462.69     12.69 o 
  -6  -6   1      442.87      433.32     11.50 o 
  -5  -6   1        1.35        5.38      5.96 o 
  -4  -6   1      147.90      143.77      8.48 o 
  -3  -6   1     3204.52     3045.23     50.00 o 
  -2  -6   1      771.20      877.90     27.84 o 
  -1  -6   1      151.66      123.19     13.44 o 
   0  -6   1      410.51      423.54     20.94 o 
   1  -6   1      490.53      504.78     27.72 o 
   2  -6   1      170.40      153.39      8.01 o 
   3  -6   1     1121.04     1197.26     21.45 o 
   4  -6   1       15.13       12.61      9.18 o 
   5  -6   1       87.15       86.92     11.07 o 
   6  -6   1       56.39       45.59     16.55 o 
   7  -6   1        1.44        0.00     14.94 o 
 -11  -5   1       45.89       45.60     13.28 o 
 -10  -5   1      501.15      555.80     30.43 o 
  -9  -5   1      240.81      229.34     10.14 o 
  -8  -5   1      277.66      270.38     10.26 o 
  -7  -5   1      173.68      158.76      7.92 o 
  -6  -5   1      233.01      228.76      8.18 o 
  -5  -5   1        1.46        1.89      5.09 o 
  -4  -5   1      264.09      228.62      9.42 o 
  -3  -5   1      980.87      986.50     28.03 o 
  -2  -5   1     1636.46     1567.02     23.32 o 
  -1  -5   1       70.26       43.39      7.42 o 
   0  -5   1      113.22       87.86     12.36 o 
   1  -5   1        0.16        5.02      8.25 o 
   2  -5   1      444.69      399.65     14.10 o 
   3  -5   1      780.07      792.81     25.77 o 
   4  -5   1     1104.95     1082.74     24.29 o 
   5  -5   1        6.55        2.06      7.74 o 
   6  -5   1       66.67       62.23     10.35 o 
   7  -5   1       23.04       25.66     15.96 o 
   8  -5   1      100.45       81.38     17.84 o 
 -11  -4   1      260.51      270.16     23.41 o 
 -10  -4   1      289.74      268.32     13.81 o 
  -9  -4   1      313.19      307.56     13.95 o 
  -8  -4   1        0.21        0.36      5.50 o 
  -7  -4   1      518.67      518.60     15.92 o 
  -6  -4   1       41.87       39.83      5.24 o 
  -5  -4   1     1171.95     1143.63     17.24 o 
  -4  -4   1       15.04       11.90      5.23 o 
  -3  -4   1     2257.12     2236.09     29.12 o 
  -2  -4   1      744.13      753.88     22.50 o 
  -1  -4   1     2082.93     2012.48     33.66 o 
   0  -4   1       29.79       31.59      9.66 o 
   1  -4   1     2045.93     1982.95     25.62 o 
   2  -4   1     1218.06     1208.26     29.43 o 
   3  -4   1     2257.71     2065.62     29.98 o 
   4  -4   1        1.07        4.00      8.46 o 
   5  -4   1       53.88       48.35     12.96 o 
   6  -4   1       66.83       74.94     15.49 o 
   7  -4   1      442.88      446.62     18.19 o 
   8  -4   1       23.66       30.45     18.08 o 
   9  -4   1      205.57      221.25     26.03 o 
 -11  -3   1        0.97        2.06     15.06 o 
 -10  -3   1      232.51      271.24     13.65 o 
  -9  -3   1       97.66       85.00      9.33 o 
  -8  -3   1       54.98       58.86      6.56 o 
  -7  -3   1      477.10      499.24     12.06 o 
  -6  -3   1       93.75      112.68      6.58 o 
  -5  -3   1      118.86      128.87      6.32 o 
  -4  -3   1     1151.42     1036.08     12.59 o 
  -3  -3   1     1250.43     1323.30     17.17 o 
  -2  -3   1      419.50      454.29     16.42 o 
  -1  -3   1      423.00      414.55     15.99 o 
   0  -3   1     3139.13     3177.35     38.37 o 
   1  -3   1     1025.20     1064.10     24.56 o 
   2  -3   1     3987.23     3784.12     33.10 o 
   3  -3   1       39.43       30.03      6.80 o 
   4  -3   1     2315.57     2407.71     46.53 o 
   5  -3   1      555.46      545.81     47.34 o 
   6  -3   1        1.85        0.00     13.37 o 
   7  -3   1      511.86      537.47     26.14 o 
   8  -3   1      470.75      559.07     33.46 o 
   9  -3   1       46.37       49.82     15.48 o 
 -11  -2   1       36.21       29.30     16.17 o 
 -10  -2   1       73.08       48.80      8.70 o 
  -9  -2   1       70.08       70.16     14.37 o 
  -8  -2   1      176.55      187.89     10.65 o 
  -7  -2   1      111.31      111.02      7.10 o 
  -6  -2   1      248.16      265.00     10.45 o 
  -5  -2   1      896.44      848.33     12.44 o 
  -4  -2   1      486.79      515.98      9.21 o 
  -3  -2   1     2270.46     2220.26     20.04 o 
  -2  -2   1      204.03      201.51      7.30 o 
  -1  -2   1     6028.35     5720.59     44.09 o 
   0  -2   1     3107.15     2986.35     31.99 o 
   1  -2   1      255.37      272.17     12.05 o 
   2  -2   1      101.46       91.28      5.03 o 
   3  -2   1     2427.18     2323.67     30.23 o 
   4  -2   1       39.37       46.18      5.64 o 
   5  -2   1      478.53      436.19     15.38 o 
   6  -2   1      142.08      126.72     10.84 o 
   7  -2   1      199.64      195.38     13.06 o 
   8  -2   1      105.85      120.49      9.03 o 
   9  -2   1      204.46      243.73     25.43 o 
 -10  -1   1      541.97      566.02     32.28 o 
  -9  -1   1      907.71      882.96     24.72 o 
  -8  -1   1      886.70      836.28     18.91 o 
  -7  -1   1        1.71        0.00      5.22 o 
  -6  -1   1     3659.48     3665.28     30.53 o 
  -5  -1   1     3621.92     3744.38     20.35 o 
  -4  -1   1     3633.16     3584.42     21.85 o 
  -3  -1   1     2552.27     2695.01     16.43 o 
  -2  -1   1     7997.54     8020.17     46.83 o 
   1  -1   1      553.53      613.37      9.92 o 
   2  -1   1     3462.92     3431.72     25.79 o 
   3  -1   1        1.18        0.68      4.04 o 
   4  -1   1       35.82       42.81      5.18 o 
   5  -1   1      307.21      293.79      8.31 o 
   6  -1   1      295.40      282.86     10.85 o 
   7  -1   1       98.66      103.70     14.61 o 
   8  -1   1      784.61      785.73     22.20 o 
   9  -1   1      243.29      219.25     14.25 o 
  10  -1   1       16.75       32.84     15.91 o 
 -10   0   1       47.96       28.26     16.44 o 
  -9   0   1        0.80        0.00      6.83 o 
  -8   0   1       31.99       31.02      4.99 o 
  -7   0   1       94.72       85.86      5.47 o 
  -6   0   1      286.36      288.95      7.18 o 
  -5   0   1     1087.58     1062.14     11.14 o 
  -4   0   1      407.43      460.58      6.64 o 
  -3   0   1       34.05       32.51      2.87 o 
  -2   0   1     5919.37     6050.77     43.21 o 
   2   0   1    17972.08    17521.07    499.88 o 
   3   0   1      518.04      546.07      7.90 o 
   4   0   1     1047.24     1104.68     12.11 o 
   5   0   1      491.49      481.58      9.29 o 
   6   0   1       70.93       85.42      6.59 o 
   7   0   1      733.10      737.16     19.39 o 
   8   0   1      407.89      403.04     16.11 o 
   9   0   1      823.28      842.89     17.74 o 
  10   0   1       15.02       10.64      8.89 o 
 -10   1   1       68.91       68.46     16.10 o 
  -9   1   1      148.44      140.84     20.19 o 
  -8   1   1       41.99       42.77      5.13 o 
  -7   1   1      787.50      811.38     13.44 o 
  -6   1   1     1320.96     1330.75     14.34 o 
  -5   1   1       52.23       64.35      4.31 o 
  -4   1   1     1133.95     1136.22     11.71 o 
  -3   1   1     8957.43     9144.69     36.14 o 
  -2   1   1     4304.56     4419.11     15.84 o 
   2   1   1     7388.23     7449.03     25.64 o 
   3   1   1       50.63       49.54      3.76 o 
   4   1   1       18.80       15.75      3.44 o 
   5   1   1       47.93       45.41      4.54 o 
   6   1   1     1584.71     1600.30     17.13 o 
   7   1   1      954.86      917.44     17.04 o 
   8   1   1      357.54      367.35     15.21 o 
   9   1   1       25.84       31.60      6.83 o 
  10   1   1       27.74       22.05      9.27 o 
 -10   2   1       63.01       56.89     17.95 o 
  -9   2   1       27.96       10.99     14.50 o 
  -8   2   1       22.08       23.26      6.24 o 
  -7   2   1      847.07      898.90     19.87 o 
  -6   2   1      558.34      553.32     14.00 o 
  -5   2   1     3733.53     3852.17     41.83 o 
  -4   2   1      233.92      260.11      9.09 o 
  -3   2   1     1649.55     1677.57     18.47 o 
  -2   2   1     1618.18     1610.75     25.01 o 
  -1   2   1     3692.57     3642.92     33.52 o 
   0   2   1      280.41      288.01      7.48 o 
   1   2   1     3928.49     3906.73     22.62 o 
   2   2   1      993.88     1024.79      9.55 o 
   3   2   1    13894.32    14348.58     32.96 o 
   4   2   1      235.75      254.46      5.80 o 
   5   2   1     8598.56     8906.60     39.80 o 
   6   2   1      416.35      384.08      8.67 o 
   7   2   1      732.32      731.44     14.78 o 
   8   2   1       11.46       14.87      6.65 o 
   9   2   1      166.65      181.27      9.27 o 
  10   2   1        1.60        0.00      8.33 o 
  11   2   1       54.88       76.51     18.90 o 
  -9   3   1        0.02        3.15     17.03 o 
  -8   3   1        6.89        5.82     15.59 o 
  -7   3   1       32.85       25.88      6.93 o 
  -6   3   1      389.87      363.40     12.90 o 
  -5   3   1        6.33        4.13      4.58 o 
  -4   3   1       16.46       18.74      5.69 o 
  -3   3   1      358.01      334.57     10.32 o 
  -2   3   1      305.23      288.68      9.52 o 
  -1   3   1      146.70      152.22      7.44 o 
   0   3   1    28198.54    27487.32    443.45 o 
   1   3   1      520.48      512.43      8.51 o 
   2   3   1     2598.32     2643.57     37.87 o 
   3   3   1     4434.11     4595.38     18.68 o 
   4   3   1     1603.01     1609.35     15.95 o 
   5   3   1      459.32      426.58      8.00 o 
   6   3   1     2149.92     2031.04     29.41 o 
   7   3   1      340.79      320.83     10.23 o 
   8   3   1      331.91      297.29     10.81 o 
   9   3   1      241.80      251.62     13.35 o 
  10   3   1       53.84       46.97      9.44 o 
  11   3   1       28.39       35.48     14.45 o 
  -9   4   1        5.59        8.22     13.86 o 
  -8   4   1       79.10       85.63     16.08 o 
  -7   4   1      516.56      484.21     28.74 o 
  -6   4   1       11.27       19.51     13.76 o 
  -5   4   1       27.09       24.47      7.45 o 
  -4   4   1       43.08       40.88      5.81 o 
  -3   4   1      169.06      138.88      8.53 o 
  -2   4   1        4.55        4.35      9.36 o 
  -1   4   1      691.85      644.20     10.90 o 
   0   4   1     9403.94     9174.60     34.38 o 
   1   4   1     1920.37     1791.51     33.11 o 
   2   4   1       49.38       48.91      5.12 o 
   3   4   1       19.52       18.68      4.42 o 
   4   4   1      359.77      359.69      6.62 o 
   5   4   1        3.40       12.94      3.74 o 
   6   4   1      281.97      296.54      8.63 o 
   7   4   1      928.53      900.85     15.24 o 
   8   4   1      268.55      280.12     10.17 o 
   9   4   1       57.17       61.76      7.26 o 
  10   4   1       18.95       18.79      8.04 o 
  11   4   1      196.07      196.46     13.44 o 
  -8   5   1      114.62      128.09     19.09 o 
  -7   5   1        5.77        0.00     13.91 o 
  -6   5   1      368.81      384.18     26.77 o 
  -5   5   1       68.10       70.83     16.88 o 
  -4   5   1      392.25      405.23     21.18 o 
  -3   5   1       73.85       67.88      6.76 o 
  -2   5   1     2193.47     2240.09     41.05 o 
  -1   5   1     2940.97     2992.69     26.10 o 
   0   5   1     2997.88     3079.67     31.88 o 
   1   5   1      969.67     1048.12     35.07 o 
   2   5   1      723.41      666.97     13.02 o 
   3   5   1      360.86      384.68      7.69 o 
   4   5   1      144.10      121.52      4.82 o 
   5   5   1     2514.79     2704.91     19.40 o 
   6   5   1      746.33      694.97     11.58 o 
   7   5   1        9.97        9.15      4.92 o 
   8   5   1        2.44        3.34      5.12 o 
   9   5   1       74.50       66.19      8.00 o 
  10   5   1      531.55      493.61     18.23 o 
  11   5   1      170.41      166.74     12.34 o 
  -8   6   1        0.02        0.00     18.01 o 
  -7   6   1      441.32      454.77     31.47 o 
  -6   6   1       23.56       30.99      9.17 o 
  -5   6   1      288.34      257.44     22.81 o 
  -4   6   1       78.46       69.80     15.15 o 
  -3   6   1      572.45      596.12     24.33 o 
  -2   6   1       29.07       33.90      6.77 o 
  -1   6   1       17.87       11.38      6.28 o 
   0   6   1      349.03      338.91      9.70 o 
   1   6   1     2071.52     2139.46     25.20 o 
   2   6   1     1363.77     1350.94     19.95 o 
   3   6   1       54.23       57.55      6.45 o 
   4   6   1       11.77       15.04      3.53 o 
   5   6   1      314.28      284.40      9.13 o 
   6   6   1       29.35       23.46      4.97 o 
   7   6   1      865.29      885.81     14.07 o 
   8   6   1       90.52       81.72      6.43 o 
   9   6   1       26.96       18.27      5.49 o 
  10   6   1       94.95       85.94     11.90 o 
  11   6   1      329.43      289.81     14.95 o 
  -7   7   1        3.37        5.95     14.16 o 
  -6   7   1      123.72      116.17     20.45 o 
  -5   7   1      280.72      286.84     15.69 o 
  -4   7   1      497.17      506.47     18.13 o 
  -3   7   1       33.48       32.13      9.47 o 
  -2   7   1      651.99      612.96     15.47 o 
  -1   7   1       66.17       60.81      7.19 o 
   0   7   1      107.12       93.33      9.18 o 
   1   7   1      981.55     1010.17     18.35 o 
   2   7   1      527.14      492.85     20.03 o 
   3   7   1       34.35       46.51     10.05 o 
   4   7   1      258.26      213.22      7.62 o 
   5   7   1      210.45      215.95      7.12 o 
   6   7   1     1295.50     1319.83     16.95 o 
   7   7   1      425.54      440.67     12.20 o 
   8   7   1      182.03      154.84      7.27 o 
   9   7   1       44.21       30.68      5.52 o 
  10   7   1      638.64      659.22     19.66 o 
  11   7   1        0.89        0.00     12.97 o 
  -6   8   1        1.18        3.43     15.61 o 
  -5   8   1       14.00       15.93     17.55 o 
  -4   8   1        4.11        2.66      8.21 o 
  -3   8   1      202.70      238.78     14.65 o 
  -2   8   1       34.05       34.71      9.04 o 
  -1   8   1     1366.90     1344.87     25.91 o 
   0   8   1      124.21      120.79      8.24 o 
   1   8   1       69.73       81.04     13.81 o 
   2   8   1       74.30       73.72     12.80 o 
   3   8   1     1470.27     1478.52     35.07 o 
   4   8   1       19.74       15.33     11.36 o 
   5   8   1     2466.19     2444.66     24.81 o 
   6   8   1       28.75       24.98      4.77 o 
   7   8   1      788.35      791.46     14.52 o 
   8   8   1      147.25      152.46      7.68 o 
   9   8   1      136.63      135.11     12.29 o 
  10   8   1       48.04       51.23     11.09 o 
  11   8   1      213.47      216.47     21.27 o 
  -6   9   1       38.78       39.19     18.01 o 
  -5   9   1      112.98       80.40     17.11 o 
  -4   9   1      538.46      582.21     33.25 o 
  -3   9   1       26.81       39.44     14.83 o 
  -2   9   1      534.09      554.28     20.15 o 
  -1   9   1      173.21      174.10     12.72 o 
   0   9   1      240.24      235.41     11.53 o 
   1   9   1        0.06        0.00      6.11 o 
   2   9   1       45.45       47.79      6.68 o 
   3   9   1      368.18      377.82     15.02 o 
   4   9   1      729.70      738.08     19.83 o 
   5   9   1       12.22       12.43      4.85 o 
   6   9   1      467.31      484.06     11.26 o 
   7   9   1       41.60       38.63      5.66 o 
   8   9   1       98.10       94.48     10.06 o 
   9   9   1      132.16      144.32     13.01 o 
  10   9   1        0.97        0.00      9.19 o 
  -5  10   1       17.39       12.12     16.48 o 
  -4  10   1      117.67      119.90     20.89 o 
  -3  10   1      216.23      221.66     22.52 o 
  -2  10   1      334.11      326.95     17.23 o 
  -1  10   1      129.05      116.38     12.52 o 
   0  10   1       43.45       45.50     10.21 o 
   1  10   1      323.49      345.18     17.70 o 
   2  10   1      131.21      141.86      9.25 o 
   3  10   1     1267.12     1265.58     26.93 o 
   4  10   1       87.74       80.17     10.63 o 
   5  10   1      511.40      488.53     13.57 o 
   6  10   1       88.47       72.36      6.11 o 
   7  10   1      135.92      129.36      6.79 o 
   8  10   1       80.01       87.51     11.16 o 
   9  10   1      147.91      169.26     13.96 o 
  10  10   1      157.43      171.23     14.74 o 
  -4  11   1       48.97       63.30     19.94 o 
  -3  11   1      107.45      106.09     20.08 o 
  -2  11   1        1.70        2.07     10.16 o 
  -1  11   1       11.69        3.02      8.81 o 
   0  11   1       94.59      103.79     12.44 o 
   1  11   1       45.67       38.82      9.01 o 
   2  11   1      350.90      362.56     18.36 o 
   3  11   1      243.75      266.50     13.31 o 
   4  11   1      131.16      123.25     12.79 o 
   5  11   1       31.15       35.52      6.12 o 
   6  11   1      117.03      118.93      7.74 o 
   7  11   1      146.75      131.79     12.91 o 
   8  11   1        4.21        8.74     10.57 o 
   9  11   1       51.57       58.11     10.53 o 
  10  11   1      225.45      255.80     24.42 o 
  -3  12   1      117.27      135.89     21.68 o 
  -2  12   1       73.07       66.15     16.80 o 
  -1  12   1       13.51       17.87     11.27 o 
   0  12   1      161.94      167.63     14.44 o 
   1  12   1      216.25      235.03     15.13 o 
   2  12   1        3.31        5.67      9.04 o 
   3  12   1      465.74      453.64     17.04 o 
   4  12   1       21.90       13.70      8.15 o 
   5  12   1      170.38      151.71     19.46 o 
   6  12   1       50.40       48.46     15.13 o 
   7  12   1        1.00        0.00     10.36 o 
   8  12   1        5.72        6.51     10.77 o 
   9  12   1      324.26      360.54     19.81 o 
  -1  13   1      212.80      215.51     16.79 o 
   0  13   1      258.89      233.08     16.54 o 
   1  13   1       12.70        8.53      9.89 o 
   2  13   1      120.03      121.69     12.30 o 
   3  13   1       43.44       48.25      9.33 o 
   4  13   1      323.95      312.92     14.66 o 
   5  13   1       40.11       42.71      8.23 o 
   6  13   1      318.45      361.62     26.82 o 
   7  13   1        1.82       14.26     11.20 o 
   8  13   1      159.07      168.78     16.16 o 
   1  14   1       78.51       81.42     12.54 o 
   2  14   1       44.86       58.33     11.09 o 
   3  14   1       29.25       41.88     11.75 o 
   4  14   1        7.72        7.09      7.82 o 
   5  14   1        5.53        0.00     14.39 o 
   6  14   1       45.10       37.03     15.59 o 
   7  14   1      304.33      302.75     20.34 o 
  -6 -13   2        1.10        0.00     16.34 o 
  -5 -13   2       79.38       77.90     20.15 o 
  -4 -13   2      118.63      125.10     20.55 o 
  -3 -13   2        4.68        3.26     16.86 o 
  -2 -13   2       54.13       61.91     19.86 o 
  -1 -13   2       74.91       77.15     13.79 o 
  -8 -12   2       77.70       77.35     21.57 o 
  -7 -12   2       26.76        8.85     14.86 o 
  -6 -12   2      138.69      160.54     22.03 o 
  -5 -12   2       31.86       38.44     17.56 o 
  -4 -12   2      187.03      206.05     24.22 o 
  -3 -12   2       35.27       42.50     16.35 o 
  -2 -12   2      187.13      187.99     24.33 o 
  -1 -12   2       31.05       35.87     11.75 o 
   0 -12   2       11.56       11.92     10.78 o 
   1 -12   2       37.83       39.06     11.55 o 
  -9 -11   2       68.30       57.37     12.02 o 
  -8 -11   2        2.67        0.28     10.07 o 
  -7 -11   2      481.00      470.23     32.52 o 
  -6 -11   2       38.05       48.94     17.00 o 
  -5 -11   2       11.24        8.84      8.53 o 
  -4 -11   2        8.15        0.00     17.71 o 
  -3 -11   2      410.63      464.08     29.93 o 
  -2 -11   2       68.26       66.97     15.59 o 
  -1 -11   2      208.54      200.13     21.75 o 
   0 -11   2       14.72       19.03     11.10 o 
   1 -11   2       99.32      101.85     13.20 o 
   2 -11   2        0.06        0.00     10.46 o 
   3 -11   2        1.11        0.00     11.12 o 
  -9 -10   2        7.69        7.46      9.59 o 
  -8 -10   2      325.64      325.48     18.62 o 
  -7 -10   2      215.03      180.74     22.87 o 
  -6 -10   2       39.67       34.67      8.39 o 
  -5 -10   2       21.71       15.65     10.23 o 
  -4 -10   2        2.85        3.32     15.11 o 
  -3 -10   2       30.77       24.47     14.12 o 
  -2 -10   2        4.17        0.00     16.93 o 
  -1 -10   2      664.06      643.38     33.32 o 
   0 -10   2      192.46      232.92     22.03 o 
   1 -10   2        0.19        8.37      9.50 o 
   2 -10   2      107.20      103.71     14.14 o 
   3 -10   2       57.18       47.18     11.94 o 
   4 -10   2      224.14      200.89     23.06 o 
 -10  -9   2       45.93       58.19     11.89 o 
  -9  -9   2      267.10      291.72     17.55 o 
  -8  -9   2      107.50      105.44     13.12 o 
  -7  -9   2      419.46      415.93     22.73 o 
  -6  -9   2        1.02        4.01      6.93 o 
  -5  -9   2       22.54       22.00      8.24 o 
  -4  -9   2      440.01      417.53     27.32 o 
  -3  -9   2      266.28      252.37     23.42 o 
  -2  -9   2        0.23        7.22     16.57 o 
  -1  -9   2      189.15      188.38     21.13 o 
   0  -9   2       56.27       74.63     19.12 o 
   1  -9   2      271.76      265.72     15.94 o 
   2  -9   2       14.52        9.96     10.14 o 
   3  -9   2      108.32      105.14     13.40 o 
   4  -9   2        0.03        0.00     16.05 o 
   5  -9   2      124.31      122.60     22.33 o 
 -10  -8   2       17.46       31.42      9.53 o 
  -9  -8   2       16.71        7.84      9.60 o 
  -8  -8   2      642.05      659.39     21.42 o 
  -7  -8   2       39.64       45.22      8.72 o 
  -6  -8   2      325.81      322.99     14.03 o 
  -5  -8   2       91.78       95.00      9.48 o 
  -4  -8   2      145.93      154.91     12.11 o 
  -3  -8   2       13.06       17.02      8.53 o 
  -2  -8   2      965.52      906.74     24.56 o 
  -1  -8   2       56.97       70.86     11.83 o 
   0  -8   2      231.46      202.49     20.39 o 
   1  -8   2      210.59      187.49     20.81 o 
   2  -8   2      933.87      944.27     26.60 o 
   3  -8   2       49.19       51.87     11.93 o 
   4  -8   2      472.27      462.58     29.77 o 
   5  -8   2        3.64        1.05     15.75 o 
   6  -8   2      331.91      375.08     32.02 o 
 -10  -7   2        6.33       11.06      8.84 o 
  -9  -7   2      212.14      227.52     14.72 o 
  -8  -7   2        8.97        9.62      6.41 o 
  -7  -7   2      201.09      171.32     12.12 o 
  -6  -7   2      268.01      269.57     12.91 o 
  -5  -7   2      259.38      254.31     12.28 o 
  -4  -7   2       13.51       11.89      6.17 o 
  -3  -7   2     2091.47     2004.50     32.50 o 
  -2  -7   2       74.15       71.59     10.42 o 
  -1  -7   2     2476.96     2506.87    122.08 o 
   0  -7   2      155.94      155.60     13.39 o 
   1  -7   2       90.02      121.34     10.07 o 
   2  -7   2      457.78      442.26     18.60 o 
   3  -7   2      563.79      531.29     20.26 o 
   4  -7   2      234.18      263.26     24.51 o 
   5  -7   2      317.72      315.14     27.00 o 
   6  -7   2       26.43       43.58     18.94 o 
 -11  -6   2        4.40        0.00     13.19 o 
 -10  -6   2      229.08      232.07     13.53 o 
  -9  -6   2       27.35       25.69      6.28 o 
  -8  -6   2      904.40      923.25     18.68 o 
  -7  -6   2       60.17       63.35      7.00 o 
  -6  -6   2       38.61       39.32      7.56 o 
  -5  -6   2      447.08      467.87     14.80 o 
  -4  -6   2      226.96      225.23     10.91 o 
  -3  -6   2       30.36       45.44     13.67 o 
  -2  -6   2     4615.85     4550.23     63.91 o 
  -1  -6   2      339.21      318.86     19.76 o 
   0  -6   2      535.82      577.18     17.81 o 
   1  -6   2      395.09      406.10     13.15 o 
   2  -6   2      325.84      325.40     12.62 o 
   3  -6   2       13.09       11.90      7.59 o 
   4  -6   2       25.60       18.49     15.64 o 
   5  -6   2       33.39       32.52     16.88 o 
   6  -6   2      272.15      262.70     25.05 o 
   7  -6   2       37.03       45.88     15.68 o 
 -11  -5   2      113.73      124.24     18.49 o 
 -10  -5   2        0.53        0.00      7.69 o 
  -9  -5   2      124.08      140.49     10.87 o 
  -8  -5   2       36.79       33.05      6.44 o 
  -7  -5   2      333.02      338.70     10.65 o 
  -6  -5   2      112.69      106.79      7.32 o 
  -5  -5   2      391.90      372.21     15.11 o 
  -4  -5   2      429.16      441.36     21.44 o 
  -3  -5   2      778.31      664.80     25.04 o 
  -2  -5   2       41.07       34.68     10.06 o 
  -1  -5   2      880.48      832.77     26.80 o 
   0  -5   2       21.85       19.64      9.02 o 
   1  -5   2       32.32       22.06     12.49 o 
   2  -5   2      307.18      332.74     14.91 o 
   3  -5   2      421.21      389.32     12.65 o 
   4  -5   2      290.89      303.81     18.36 o 
   5  -5   2       66.90       66.22     10.07 o 
   6  -5   2       84.84       66.64     18.13 o 
   7  -5   2        0.43        0.00     14.80 o 
   8  -5   2       70.85       61.04     16.77 o 
 -11  -4   2        0.44        8.08     13.56 o 
 -10  -4   2      179.55      202.39     12.18 o 
  -9  -4   2      376.51      370.50     15.49 o 
  -8  -4   2        1.08        0.00      5.86 o 
  -7  -4   2       19.97       19.80      5.47 o 
  -6  -4   2      241.34      258.56      8.91 o 
  -5  -4   2     1245.53     1375.54     21.05 o 
  -4  -4   2     4647.55     4706.04     38.81 o 
  -3  -4   2      552.33      513.89     21.87 o 
  -2  -4   2     2784.81     2693.95     43.09 o 
  -1  -4   2      151.01      173.20     14.41 o 
   0  -4   2        4.86        3.46      8.63 o 
   1  -4   2      754.78      751.19     25.04 o 
   2  -4   2      954.33      963.74     29.70 o 
   3  -4   2      567.22      526.82     16.66 o 
   4  -4   2      691.45      668.61     16.11 o 
   5  -4   2       37.35       36.61      9.92 o 
   6  -4   2       90.92      108.47     11.50 o 
   7  -4   2        0.03        2.45     13.06 o 
   8  -4   2       17.66       24.63     15.14 o 
 -11  -3   2       43.57       52.01     17.93 o 
 -10  -3   2       39.40       21.74     15.26 o 
  -9  -3   2      654.09      654.21     17.64 o 
  -8  -3   2      151.21      134.41      8.19 o 
  -7  -3   2      480.17      490.91     11.92 o 
  -6  -3   2      161.55      163.30      7.33 o 
  -5  -3   2     1214.30     1170.21     15.20 o 
  -4  -3   2      433.73      442.85     11.82 o 
  -3  -3   2     2692.28     2593.76     26.40 o 
  -2  -3   2       52.91       66.97     10.72 o 
  -1  -3   2      539.34      576.56     20.24 o 
   0  -3   2      483.40      465.27     18.17 o 
   1  -3   2       33.40       13.55     10.50 o 
   2  -3   2       19.16       13.54      7.32 o 
   3  -3   2     5851.41     5818.33     67.66 o 
   4  -3   2       41.18       45.47      6.67 o 
   5  -3   2        5.82        5.26      9.02 o 
   6  -3   2        2.74        2.50      6.73 o 
   7  -3   2       86.96       80.57     10.88 o 
   8  -3   2       29.15       31.46     17.41 o 
   9  -3   2      254.58      262.95     26.31 o 
 -11  -2   2      112.27      107.21     20.18 o 
 -10  -2   2      698.76      760.22     35.74 o 
  -9  -2   2       90.91       90.46      8.45 o 
  -8  -2   2      736.76      738.73     17.14 o 
  -7  -2   2       68.23       76.47      6.53 o 
  -6  -2   2     1144.30     1217.76     16.04 o 
  -5  -2   2        2.05        4.18      4.06 o 
  -4  -2   2     2903.85     2880.76     20.66 o 
  -3  -2   2     2757.48     2769.73     24.93 o 
  -2  -2   2      742.26      732.95     17.65 o 
  -1  -2   2     3998.89     3944.86     42.13 o 
   0  -2   2        6.84       12.49     10.53 o 
   1  -2   2      771.98      755.03     14.75 o 
   2  -2   2     3383.68     3267.73     28.12 o 
   3  -2   2      541.61      551.12     16.98 o 
   4  -2   2     3105.09     3053.54     54.53 o 
   5  -2   2        0.04        0.59      6.82 o 
   6  -2   2       44.54       51.93     10.03 o 
   7  -2   2      367.99      385.06     14.51 o 
   8  -2   2      592.11      604.10     16.73 o 
   9  -2   2       21.54       28.20     17.41 o 
 -10  -1   2        2.63        0.66     14.14 o 
  -9  -1   2      698.91      660.50     16.19 o 
  -8  -1   2      447.37      421.40     12.86 o 
  -7  -1   2      236.23      227.05      8.17 o 
  -6  -1   2      262.04      234.00      7.79 o 
  -5  -1   2      509.87      425.91      8.80 o 
  -4  -1   2      161.09      171.07      6.55 o 
  -3  -1   2      673.05      654.60     13.11 o 
  -2  -1   2      309.05      325.51     12.95 o 
  -1  -1   2     9185.56     9472.02     56.90 o 
   0  -1   2    19412.19    18290.19    772.16 o 
   1  -1   2     3768.43     3721.67     43.96 o 
   2  -1   2       34.34       28.28      5.96 o 
   3  -1   2     1863.13     1790.20     18.49 o 
   4  -1   2        5.30        1.71      5.29 o 
   5  -1   2       36.33       42.76      6.73 o 
   6  -1   2       29.82       26.76      8.03 o 
   7  -1   2     1704.20     1675.06     23.88 o 
   8  -1   2        6.21        2.60      6.59 o 
   9  -1   2      278.68      274.99     15.83 o 
  10  -1   2        1.63        0.47     13.17 o 
 -10   0   2      319.46      315.50     27.16 o 
  -9   0   2       32.94       35.46      6.28 o 
  -8   0   2        0.63        2.76      5.23 o 
  -7   0   2        7.10        8.74      5.13 o 
  -6   0   2       46.24       39.52      4.57 o 
  -5   0   2      461.68      461.09      8.71 o 
  -4   0   2      754.88      697.11     15.63 o 
  -3   0   2     1118.54     1140.10     24.40 o 
  -2   0   2     3521.56     3627.48     36.53 o 
  -1   0   2     1613.73     1499.20     10.20 o 
   1   0   2     5668.73     5614.03    122.08 o 
   2   0   2     3385.81     3263.74     25.64 o 
   3   0   2      280.68      278.61      7.60 o 
   4   0   2     1928.37     2120.69     18.63 o 
   5   0   2     1043.01     1075.06     22.73 o 
   6   0   2      357.50      381.19     12.09 o 
   7   0   2      799.86      813.37     20.95 o 
   8   0   2     2963.26     2972.92     31.92 o 
   9   0   2       55.51       48.85     10.42 o 
  10   0   2      135.43      153.77     14.22 o 
 -10   1   2       56.10       58.83     16.49 o 
  -9   1   2       25.26       30.16     15.34 o 
  -8   1   2        0.81        1.76     12.38 o 
  -7   1   2       81.83       83.76      6.12 o 
  -6   1   2      205.29      214.29      5.56 o 
  -5   1   2     1137.00     1118.14     10.04 o 
  -4   1   2      878.82      995.40     10.18 o 
  -3   1   2     5101.76     5204.85     52.87 o 
  -2   1   2       38.94       45.93      8.55 o 
  -1   1   2     2266.12     2275.87     25.44 o 
   1   1   2     2389.07     2514.55     17.42 o 
   2   1   2    12973.26    12985.02    157.09 o 
   3   1   2     3199.25     3160.00     24.92 o 
   4   1   2      111.63      122.74     10.49 o 
   5   1   2       47.16       51.19      5.83 o 
   6   1   2       66.32       72.55      8.72 o 
   7   1   2       39.85       40.54      8.36 o 
   8   1   2      229.09      231.19     10.44 o 
   9   1   2       92.24      104.61      8.65 o 
  10   1   2        8.28        7.99      9.52 o 
 -10   2   2        5.90        0.00     17.97 o 
  -9   2   2       82.42       84.14     17.79 o 
  -8   2   2       60.32       52.95      5.28 o 
  -7   2   2       10.79       12.14      4.31 o 
  -6   2   2      563.98      507.53     11.67 o 
  -5   2   2      682.33      699.59     20.53 o 
  -4   2   2      705.37      662.67     10.97 o 
  -3   2   2     1175.78     1263.08     29.11 o 
  -2   2   2     1642.26     1815.97     29.14 o 
  -1   2   2     4701.36     4729.30     39.46 o 
   0   2   2     2198.34     2306.51     14.93 o 
   1   2   2      986.76      980.57     16.72 o 
   2   2   2     2613.78     2617.62     30.03 o 
   3   2   2      149.27      140.38      6.41 o 
   4   2   2     1727.83     1811.83     16.84 o 
   5   2   2     2349.94     2448.54     21.83 o 
   6   2   2      333.34      336.49     12.42 o 
   7   2   2        9.58        4.90      7.63 o 
   8   2   2       89.52       92.11      8.10 o 
   9   2   2       78.89       77.51      7.98 o 
  10   2   2        0.48        0.00     14.74 o 
  -9   3   2      122.09      115.89     20.50 o 
  -8   3   2      141.38      138.50     20.46 o 
  -7   3   2      569.50      583.57     17.28 o 
  -6   3   2      191.20      180.70      8.56 o 
  -5   3   2     1922.82     2021.81     20.92 o 
  -4   3   2      152.85      177.53      8.99 o 
  -3   3   2     1068.04     1055.53     16.51 o 
  -2   3   2        0.23        0.00      6.74 o 
  -1   3   2     4688.79     4556.49     29.11 o 
   0   3   2      350.74      377.43      5.62 o 
   1   3   2     4569.95     4676.06     21.92 o 
   2   3   2     1302.26     1318.68     23.62 o 
   3   3   2     1864.78     1943.34     15.40 o 
   4   3   2      141.88      156.84      5.68 o 
   5   3   2     2319.11     2260.35     22.16 o 
   6   3   2      451.66      439.46     17.11 o 
   7   3   2       77.76       76.57      8.57 o 
   8   3   2       31.13       26.40      6.48 o 
   9   3   2      532.45      568.73     14.97 o 
  10   3   2        5.45        7.81      8.31 o 
  11   3   2        2.80       14.39      9.32 o 
  -9   4   2        7.49       12.93     16.61 o 
  -8   4   2       65.25       70.14     15.91 o 
  -7   4   2       80.37       79.82      7.75 o 
  -6   4   2     1293.93     1352.92     41.51 o 
  -5   4   2       23.87       17.55      6.33 o 
  -4   4   2      184.73      180.14      7.76 o 
  -3   4   2       92.18       73.33      7.01 o 
  -2   4   2     1453.88     1575.59     22.28 o 
  -1   4   2       10.52        6.93      3.90 o 
   0   4   2    24237.25    23910.91     75.14 o 
   1   4   2     3820.47     3848.09     20.07 o 
   2   4   2      625.96      678.17     11.44 o 
   3   4   2      729.30      663.97     19.71 o 
   4   4   2      369.20      401.52      6.59 o 
   5   4   2      253.73      237.48      6.60 o 
   6   4   2     3460.79     3331.67     25.19 o 
   7   4   2     1552.45     1553.85     19.68 o 
   8   4   2      218.95      207.68      9.39 o 
   9   4   2        0.03        4.97      7.79 o 
  10   4   2       79.06       73.28     10.03 o 
  11   4   2       21.67       12.20      8.70 o 
  -8   5   2       87.07       80.90     19.12 o 
  -7   5   2     1014.35      973.36     40.43 o 
  -6   5   2        8.19        6.46      7.01 o 
  -5   5   2      953.23      950.60     24.08 o 
  -4   5   2       49.49       51.55      5.50 o 
  -3   5   2        2.49        0.00      4.83 o 
  -2   5   2     5515.11     5657.17     63.28 o 
  -1   5   2     4390.64     4488.03     41.77 o 
   0   5   2     3241.47     3337.12     26.81 o 
   1   5   2      603.20      560.77      8.53 o 
   2   5   2       93.39       94.57      3.64 o 
   3   5   2        3.25        2.67      4.91 o 
   4   5   2      477.95      481.22     22.99 o 
   5   5   2     1727.80     1668.43     18.83 o 
   6   5   2        0.07        1.86      3.64 o 
   7   5   2      541.85      497.37     11.13 o 
   8   5   2       28.02       37.72      9.83 o 
   9   5   2      411.79      419.93     16.12 o 
  10   5   2       58.25       53.10      8.66 o 
  11   5   2       66.57       68.78      9.93 o 
  -8   6   2        1.23        0.13     14.72 o 
  -7   6   2        2.66       12.01     14.46 o 
  -6   6   2      483.42      484.89     30.41 o 
  -5   6   2       10.12        0.00     15.60 o 
  -4   6   2        4.79        1.95     13.39 o 
  -3   6   2      243.50      254.77     20.00 o 
  -2   6   2     1716.34     1711.84     37.72 o 
  -1   6   2      634.94      692.73     16.74 o 
   0   6   2     2337.90     2347.70     27.63 o 
   1   6   2       11.46       14.13      4.20 o 
   2   6   2     2331.42     2355.63     16.77 o 
   3   6   2      960.02      917.31     22.07 o 
   4   6   2     1888.20     1860.67     24.67 o 
   5   6   2      275.11      257.78      7.07 o 
   6   6   2     2446.18     2379.84     23.80 o 
   7   6   2      122.64      112.02      6.05 o 
   8   6   2        8.10        4.83      4.31 o 
   9   6   2      182.80      166.01     10.58 o 
  10   6   2      244.54      241.24     13.30 o 
  11   6   2        0.78        0.00      8.11 o 
  -7   7   2      289.75      348.68     30.43 o 
  -6   7   2        0.00        2.08     16.02 o 
  -5   7   2       30.54       29.46      8.21 o 
  -4   7   2       22.51       13.13     11.64 o 
  -3   7   2      403.79      431.56     16.53 o 
  -2   7   2      114.70       90.81      9.35 o 
  -1   7   2      254.37      269.44     12.14 o 
   0   7   2     4935.65     5059.11     40.30 o 
   1   7   2       29.68       25.77      4.86 o 
   2   7   2       95.39       92.67      5.25 o 
   3   7   2      569.26      570.33      8.91 o 
   4   7   2      160.32      151.06      7.75 o 
   5   7   2     1101.93     1056.11     14.40 o 
   6   7   2      302.45      317.49      8.00 o 
   7   7   2     1159.76     1175.89     36.10 o 
   8   7   2      303.31      284.83     11.46 o 
   9   7   2       49.46       36.97      7.27 o 
  10   7   2      183.46      187.06     11.73 o 
  11   7   2      374.91      366.94     25.35 o 
  -7   8   2       38.16       29.95     18.48 o 
  -6   8   2      126.23      107.16     21.59 o 
  -5   8   2       32.42       27.98     10.15 o 
  -4   8   2       82.16       82.94     10.66 o 
  -3   8   2       67.71       61.25     10.22 o 
  -2   8   2      642.21      651.60     48.90 o 
  -1   8   2      308.24      304.97     11.54 o 
   0   8   2      242.77      261.98     16.67 o 
   1   8   2      291.50      306.45     11.34 o 
   2   8   2        0.89        0.00      5.42 o 
   3   8   2       48.66       50.43      5.43 o 
   4   8   2      171.86      138.66      5.88 o 
   5   8   2      576.89      558.09     16.64 o 
   6   8   2      830.09      837.23     11.50 o 
   7   8   2       81.26       81.41      5.99 o 
   8   8   2        1.07        1.77      4.10 o 
   9   8   2      141.49      132.73     12.27 o 
  10   8   2      134.14      133.84      9.74 o 
  11   8   2        1.01        0.00     12.50 o 
  -6   9   2       35.94       38.94     17.80 o 
  -5   9   2      247.36      220.94     25.03 o 
  -4   9   2        0.14        5.27     14.29 o 
  -3   9   2      240.15      243.80     14.58 o 
  -2   9   2       75.50       77.12     13.48 o 
  -1   9   2      397.60      432.32     15.30 o 
   0   9   2       11.70        7.66      6.52 o 
   1   9   2      322.88      344.05     13.24 o 
   2   9   2       90.54       82.53      8.15 o 
   3   9   2      205.56      202.41      9.18 o 
   4   9   2       53.79       48.98     12.50 o 
   5   9   2      857.39      826.03     21.04 o 
   6   9   2        5.09        2.52      2.74 o 
   7   9   2      488.30      468.40      9.33 o 
   8   9   2       75.45       70.84      4.99 o 
   9   9   2        0.71        0.00      7.84 o 
  10   9   2       18.88       13.81     10.01 o 
  -5  10   2       87.90       67.22     17.96 o 
  -4  10   2       35.23       28.38     15.59 o 
  -3  10   2      199.01      210.92     22.19 o 
  -2  10   2        4.97        0.00     14.39 o 
  -1  10   2       34.10       42.85     10.64 o 
   0  10   2      120.40      120.91      9.19 o 
   1  10   2        2.75        5.14      6.22 o 
   2  10   2       69.80       66.54      7.10 o 
   3  10   2       43.51       45.28      6.04 o 
   4  10   2      316.00      336.21     18.28 o 
   5  10   2      128.46      125.26      6.10 o 
   6  10   2      262.87      254.61     11.49 o 
   7  10   2       61.73       64.05      4.30 o 
   8  10   2      276.29      278.39     15.76 o 
   9  10   2        3.07        3.73      8.38 o 
  10  10   2      285.94      327.58     27.78 o 
  -4  11   2       22.32       23.69     14.03 o 
  -3  11   2      154.24      164.82     21.29 o 
  -2  11   2        1.70        7.77     14.86 o 
  -1  11   2      641.56      596.29     21.47 o 
   0  11   2      113.70      110.52     12.11 o 
   1  11   2      115.00       97.98     10.70 o 
   2  11   2       12.38       14.75      6.64 o 
   3  11   2     1553.34     1554.44     21.74 o 
   4  11   2       28.50       19.97      5.53 o 
   5  11   2       31.83       32.81      3.96 o 
   6  11   2      113.04      109.28      4.21 o 
   7  11   2        0.66        0.00      9.24 o 
   8  11   2        0.20        4.60      8.84 o 
   9  11   2       58.56       77.13     11.65 o 
  10  11   2      147.24      153.79     13.71 o 
  -3  12   2        3.68        0.00     15.04 o 
  -2  12   2      289.11      278.04     24.97 o 
  -1  12   2       39.93       40.19     11.41 o 
   0  12   2      250.43      257.14     15.71 o 
   1  12   2        0.09        1.10      9.12 o 
   2  12   2      217.34      211.39     12.75 o 
   3  12   2       33.57       37.28      8.21 o 
   4  12   2      805.86      815.41     44.79 o 
   5  12   2        6.73        5.28      3.96 o 
   6  12   2      254.08      243.62      8.00 o 
   7  12   2      241.46      235.58     15.23 o 
   8  12   2       35.12       22.71      9.49 o 
   9  12   2        6.64        5.96      9.82 o 
  -1  13   2       48.48       62.91     12.15 o 
   0  13   2       73.58       79.00     11.39 o 
   1  13   2       69.07       81.72     11.53 o 
   2  13   2       19.03       17.67      8.77 o 
   3  13   2      246.59      234.28     19.70 o 
   4  13   2        4.56        0.76      6.96 o 
   5  13   2      195.06      221.83     11.16 o 
   6  13   2       52.11       38.45     11.88 o 
   7  13   2      155.33      143.65     13.95 o 
   8  13   2       58.81       66.90     19.75 o 
   0  14   2       38.52       45.16     11.79 o 
   1  14   2      114.42       95.05     12.24 o 
   2  14   2      128.46      153.72     12.96 o 
   3  14   2        9.55        8.91      8.45 o 
   4  14   2      101.65       99.40     17.29 o 
   5  14   2       71.10       57.65     16.86 o 
   6  14   2       19.43       12.28     11.25 o 
   7  14   2       34.56       35.43     11.53 o 
   4  15   2        1.11       14.78     13.96 o 
  -5 -13   3        3.25        1.47     20.88 o 
  -4 -13   3      296.48      319.26     29.32 o 
  -3 -13   3       22.97        0.00     19.34 o 
  -2 -13   3        2.63        0.00     17.62 o 
  -7 -12   3      113.40       93.90     19.78 o 
  -6 -12   3        8.84        6.84     15.97 o 
  -5 -12   3      786.71      833.25     42.70 o 
  -4 -12   3       13.93       10.95     16.04 o 
  -3 -12   3       14.30        0.32     15.79 o 
  -2 -12   3       14.97        4.09     15.83 o 
  -1 -12   3       98.30      122.18     19.77 o 
   0 -12   3        7.95        4.56     11.13 o 
  -8 -11   3       21.99       16.25     17.75 o 
  -7 -11   3      122.71      114.16     22.18 o 
  -6 -11   3      330.15      354.03     29.42 o 
  -5 -11   3      113.55       90.03     21.00 o 
  -4 -11   3      401.53      437.87     31.11 o 
  -3 -11   3        0.96        5.78     13.91 o 
  -2 -11   3       87.77       94.57     21.00 o 
  -1 -11   3      123.63      122.96     19.55 o 
   0 -11   3      189.10      172.16     24.20 o 
   1 -11   3        9.07        0.00     10.65 o 
   2 -11   3       86.23       77.60     13.58 o 
  -9 -10   3       54.83       43.56     11.14 o 
  -8 -10   3       82.52       63.10     20.53 o 
  -7 -10   3      345.16      356.10     28.43 o 
  -6 -10   3        3.94        7.50      9.02 o 
  -5 -10   3        0.75        0.00      9.33 o 
  -4 -10   3        0.08        4.19     14.94 o 
  -3 -10   3       45.32       31.09     13.97 o 
  -2 -10   3        3.59        2.08     12.62 o 
  -1 -10   3      393.14      383.52     26.95 o 
   0 -10   3      199.30      206.79     21.94 o 
   1 -10   3      226.69      208.35     17.16 o 
   2 -10   3       13.24       15.97     10.64 o 
   3 -10   3       10.45        6.13     11.30 o 
 -10  -9   3        0.79        6.47     10.46 o 
  -9  -9   3       54.39       57.18     10.82 o 
  -8  -9   3      490.59      501.78     21.30 o 
  -7  -9   3       24.39       32.35      9.63 o 
  -6  -9   3      409.93      416.88     24.11 o 
  -5  -9   3       57.10       66.16      9.97 o 
  -4  -9   3      785.14      834.98     37.66 o 
  -3  -9   3      247.80      264.88     25.19 o 
  -2  -9   3      226.55      203.05     23.67 o 
  -1  -9   3       15.33       15.84     14.49 o 
   0  -9   3      861.28      884.21     39.26 o 
   1  -9   3      198.28      206.28     24.54 o 
   2  -9   3      442.68      452.60     21.52 o 
   3  -9   3        1.03        0.00     11.02 o 
   4  -9   3       58.85       49.10     18.97 o 
 -10  -8   3       36.75       28.14      9.77 o 
  -9  -8   3      167.51      168.73     14.14 o 
  -8  -8   3      107.62       90.87      8.88 o 
  -7  -8   3      285.83      304.13     15.97 o 
  -6  -8   3      356.94      347.69     15.16 o 
  -5  -8   3       28.81       31.14      7.96 o 
  -4  -8   3        8.64        5.45     13.38 o 
  -3  -8   3      685.10      660.73     30.62 o 
  -2  -8   3      339.12      311.81     24.43 o 
  -1  -8   3       94.90       99.85     19.47 o 
   0  -8   3      227.75      240.70     22.38 o 
   1  -8   3      165.93      154.17     21.91 o 
   2  -8   3       41.56       37.54     11.08 o 
   3  -8   3      108.85      112.15     14.08 o 
   4  -8   3       39.72       24.18     11.30 o 
   5  -8   3      387.12      435.09     33.05 o 
 -10  -7   3        0.38        0.00      8.44 o 
  -9  -7   3       25.62       24.36      9.47 o 
  -8  -7   3      312.42      307.38     12.56 o 
  -7  -7   3      180.32      175.08     12.05 o 
  -6  -7   3      272.33      261.70     13.26 o 
  -5  -7   3        2.22        1.78      6.93 o 
  -4  -7   3       63.57       67.06     10.15 o 
  -3  -7   3      142.88      128.74     12.05 o 
  -2  -7   3      172.27      173.25     21.70 o 
  -1  -7   3      415.68      419.63     17.69 o 
   0  -7   3      450.07      396.15     24.73 o 
   1  -7   3      447.82      438.28     26.61 o 
   2  -7   3        5.86        2.85     16.28 o 
   3  -7   3      309.91      308.80     26.28 o 
   4  -7   3      321.12      308.86     21.98 o 
   5  -7   3       11.34       22.47     16.56 o 
   6  -7   3      213.21      248.13     26.88 o 
 -10  -6   3        8.88        9.36      6.99 o 
  -9  -6   3       94.47      104.40     10.97 o 
  -8  -6   3      462.74      433.88     20.02 o 
  -7  -6   3      418.60      426.94     13.12 o 
  -6  -6   3       28.26       24.94      8.31 o 
  -5  -6   3       51.80       54.02      8.74 o 
  -4  -6   3       67.72       66.78      8.25 o 
  -3  -6   3      829.08      811.83     21.35 o 
  -2  -6   3      392.58      425.20     16.11 o 
  -1  -6   3     1570.31     1485.57     39.78 o 
   0  -6   3      174.47      190.24     10.61 o 
   1  -6   3      640.11      660.72     16.66 o 
   2  -6   3        5.00        2.79      8.58 o 
   3  -6   3       94.36       95.08     12.99 o 
   4  -6   3       65.91       55.82     10.55 o 
   5  -6   3      607.60      630.20     32.48 o 
   6  -6   3       50.58       62.63     18.48 o 
   7  -6   3      115.52      130.94     21.38 o 
 -10  -5   3      118.39      133.89     10.85 o 
  -9  -5   3      129.38      127.67     10.43 o 
  -8  -5   3     1146.50     1129.03     19.36 o 
  -7  -5   3        0.77        0.00      5.99 o 
  -6  -5   3      974.64      985.13     22.46 o 
  -5  -5   3      544.10      547.57     16.69 o 
  -4  -5   3        8.55        7.70      6.13 o 
  -3  -5   3      438.07      467.69     23.40 o 
  -2  -5   3     3540.68     3439.10     55.62 o 
  -1  -5   3     1034.01     1043.01     31.68 o 
   0  -5   3      806.10      799.27     28.90 o 
   1  -5   3       51.85       54.80      8.93 o 
   2  -5   3      421.85      431.53     13.95 o 
   3  -5   3       79.27       68.56     10.73 o 
   4  -5   3      161.28      139.69     10.71 o 
   5  -5   3      175.64      177.30     19.49 o 
   6  -5   3      356.52      353.41     26.28 o 
   7  -5   3       36.47       31.30     16.35 o 
   8  -5   3        1.32        4.62     14.75 o 
 -11  -4   3       73.23       75.99     17.72 o 
 -10  -4   3       21.75       11.37     13.39 o 
  -9  -4   3        1.40        0.00      6.83 o 
  -8  -4   3      391.56      383.60     14.06 o 
  -7  -4   3      212.75      192.11      8.84 o 
  -6  -4   3      409.43      394.59     10.77 o 
  -5  -4   3      408.53      431.00     14.23 o 
  -4  -4   3        0.18        4.82      5.90 o 
  -3  -4   3      913.80      859.03     20.10 o 
  -2  -4   3      415.96      528.08     22.76 o 
  -1  -4   3      628.74      573.94     22.84 o 
   0  -4   3       89.37       98.22     12.46 o 
   1  -4   3      319.75      299.77     19.26 o 
   2  -4   3        7.12        3.27     11.54 o 
   3  -4   3     1111.08     1126.51     23.90 o 
   4  -4   3       45.90       44.56      9.32 o 
   5  -4   3      303.27      319.55     16.35 o 
   6  -4   3      125.07      115.62     19.60 o 
   7  -4   3       27.42       27.56     15.63 o 
   8  -4   3        1.50       10.28     12.92 o 
 -10  -3   3      505.17      541.72     30.64 o 
  -9  -3   3       25.52       31.49      7.05 o 
  -8  -3   3     1300.40     1293.49     22.17 o 
  -7  -3   3      117.44      119.48      7.36 o 
  -6  -3   3        2.27        0.05      4.82 o 
  -5  -3   3     1214.95     1251.49     21.74 o 
  -4  -3   3     2180.05     2199.21     28.85 o 
  -3  -3   3     1150.14     1117.20     19.51 o 
  -2  -3   3     7544.52     7390.10     71.81 o 
  -1  -3   3      441.10      430.16     19.83 o 
   0  -3   3      206.05      225.35     15.74 o 
   1  -3   3       48.05       33.59      8.81 o 
   2  -3   3      255.96      250.23     17.13 o 
   3  -3   3      590.94      631.39     17.77 o 
   4  -3   3      946.56      949.74     16.62 o 
   5  -3   3      380.37      390.60     13.27 o 
   6  -3   3       79.08       67.14      8.70 o 
   7  -3   3       43.56       27.14     10.81 o 
   8  -3   3       87.17       72.49     18.10 o 
   9  -3   3       80.24       69.57     19.97 o 
 -10  -2   3        0.07        2.44     14.67 o 
  -9  -2   3      530.61      515.09     14.58 o 
  -8  -2   3       37.05       36.87      6.30 o 
  -7  -2   3     1242.02     1205.26     19.53 o 
  -6  -2   3      225.14      231.31      7.85 o 
  -5  -2   3      343.05      345.61      8.59 o 
  -4  -2   3      448.98      456.90     13.02 o 
  -3  -2   3      839.27      872.13     13.57 o 
  -2  -2   3      168.31      173.29     13.50 o 
  -1  -2   3    15811.19    15425.87     93.11 o 
   0  -2   3     1073.38     1041.44     24.66 o 
   1  -2   3      112.13      112.85      9.00 o 
   2  -2   3      146.55      129.31      8.87 o 
   3  -2   3     3009.01     3000.78     75.26 o 
   4  -2   3       50.12       62.91      7.81 o 
   5  -2   3      424.14      426.01     11.44 o 
   6  -2   3        0.52        1.41      6.46 o 
   7  -2   3       48.90       43.73      7.50 o 
   8  -2   3        0.70        0.00      9.97 o 
   9  -2   3      307.96      350.83     19.12 o 
 -10  -1   3      231.67      274.69     25.30 o 
  -9  -1   3       18.29       21.45      4.27 o 
  -8  -1   3      142.86      140.25      7.19 o 
  -7  -1   3      254.22      251.16      7.70 o 
  -6  -1   3      130.43      149.68      6.53 o 
  -5  -1   3      341.54      373.47      7.94 o 
  -4  -1   3     5485.25     5647.68     26.89 o 
  -3  -1   3     1728.81     1759.36     31.31 o 
  -2  -1   3     4782.84     4755.73     25.23 o 
  -1  -1   3     8444.71     8409.00    229.36 o 
   0  -1   3      626.73      594.62     29.44 o 
   1  -1   3     1882.50     1853.55     33.85 o 
   2  -1   3     1757.38     1764.66     23.19 o 
   3  -1   3       88.62       86.83      5.65 o 
   4  -1   3     1076.99     1082.19     22.22 o 
   5  -1   3       87.08       85.63      7.97 o 
   6  -1   3       35.96       37.96      7.04 o 
   7  -1   3      436.89      440.86     19.58 o 
   8  -1   3      911.06      929.25     20.09 o 
   9  -1   3       73.00       59.88     12.03 o 
 -10   0   3       24.08       10.01     15.40 o 
  -9   0   3      539.04      525.03     30.51 o 
  -8   0   3        0.02        6.70     13.19 o 
  -7   0   3        3.52        5.13      2.95 o 
  -6   0   3      108.29      119.43      9.04 o 
  -5   0   3      131.97      108.46      6.03 o 
  -4   0   3      330.26      330.13     16.88 o 
  -3   0   3     3523.77     3391.39     43.08 o 
  -2   0   3      709.10      742.03     10.12 o 
  -1   0   3       14.34       16.19      3.97 o 
   0   0   3     3753.91     3703.48     28.28 o 
   1   0   3      141.43      149.82      6.22 o 
   2   0   3        0.51        2.30      4.75 o 
   3   0   3     4937.41     4999.61     33.46 o 
   4   0   3      140.66      156.35      8.13 o 
   5   0   3      150.72      132.76      8.08 o 
   6   0   3       53.03       50.94      7.57 o 
   7   0   3      865.21      860.53     17.91 o 
   8   0   3       29.99       25.86      8.09 o 
   9   0   3     1118.54     1074.17     28.05 o 
  10   0   3        4.04        9.84     13.71 o 
 -10   1   3      260.74      285.89     26.80 o 
  -9   1   3       36.33       35.33     13.15 o 
  -8   1   3      132.41      129.36     18.43 o 
  -7   1   3        9.04       19.59     13.33 o 
  -6   1   3      282.03      282.11     13.18 o 
  -5   1   3        2.30        1.48      6.22 o 
  -4   1   3     3594.14     3441.35     49.88 o 
  -3   1   3       46.45       41.85      9.84 o 
  -2   1   3     1514.93     1519.55     27.24 o 
  -1   1   3      575.26      610.10     14.13 o 
   0   1   3      985.40     1010.15      8.78 o 
   1   1   3     1074.87     1106.39      9.62 o 
   2   1   3    13950.84    13991.02     97.12 o 
   3   1   3      398.49      442.82     18.22 o 
   4   1   3     2836.17     2980.39     24.68 o 
   5   1   3     1814.62     1884.28     30.16 o 
   6   1   3        8.25       12.07      5.95 o 
   7   1   3       50.52       56.24      7.24 o 
   8   1   3     1013.82     1071.56     29.07 o 
   9   1   3      243.42      260.09     15.78 o 
  10   1   3      121.56      135.50     13.09 o 
 -10   2   3       16.78        5.54     16.92 o 
  -9   2   3      287.92      334.17     28.54 o 
  -8   2   3        2.18        0.00     15.01 o 
  -7   2   3       73.96       78.31     13.76 o 
  -6   2   3      267.78      246.71      9.04 o 
  -5   2   3      114.26       74.12      8.63 o 
  -4   2   3     1075.68     1168.71     31.12 o 
  -3   2   3      772.95      728.09     23.04 o 
  -2   2   3      445.00      481.18      6.61 o 
  -1   2   3      455.85      479.52      6.21 o 
   0   2   3     1001.12     1033.83      9.72 o 
   1   2   3      138.56      119.41     10.10 o 
   2   2   3     1232.10     1197.82     13.15 o 
   3   2   3     3723.09     3636.77     42.81 o 
   4   2   3      788.20      837.07     15.14 o 
   5   2   3      433.87      424.44     12.71 o 
   6   2   3      248.50      249.61     11.85 o 
   7   2   3       37.69       44.47      6.71 o 
   8   2   3      134.58      131.13      9.34 o 
   9   2   3      240.49      264.50     15.04 o 
  10   2   3       10.03       10.83      9.09 o 
  -9   3   3      122.90      100.33     19.72 o 
  -8   3   3      114.92       93.03     17.36 o 
  -7   3   3        7.97        5.05      2.49 o 
  -6   3   3      612.40      619.15     11.37 o 
  -5   3   3      718.62      733.26     11.01 o 
  -4   3   3      639.22      557.65     10.34 o 
  -3   3   3       72.77       59.30      4.70 o 
  -2   3   3      159.82      191.36     13.33 o 
  -1   3   3     1409.44     1475.75     15.33 o 
   0   3   3       62.87       74.47      3.35 o 
   1   3   3       23.84       19.41      2.80 o 
   2   3   3     1115.36     1110.99     22.61 o 
   3   3   3       55.71       57.08      4.62 o 
   4   3   3      824.86      803.19     11.57 o 
   5   3   3      194.34      200.43      9.01 o 
   6   3   3      743.54      692.09     16.38 o 
   7   3   3        9.99       11.09      5.62 o 
   8   3   3      873.28      919.23     17.99 o 
   9   3   3      106.03      108.33      8.83 o 
  10   3   3        0.60        4.66      8.67 o 
  11   3   3       10.97       10.93      9.38 o 
  -9   4   3       12.74        0.00     17.75 o 
  -8   4   3       79.01       75.37     17.22 o 
  -7   4   3       44.08       40.94      8.81 o 
  -6   4   3       96.25       89.83      6.48 o 
  -5   4   3      641.70      662.91     14.19 o 
  -4   4   3       85.77       98.18      8.21 o 
  -3   4   3     2296.31     2360.42     32.99 o 
  -2   4   3       35.14       19.96      6.11 o 
  -1   4   3      785.01      740.82     12.09 o 
   0   4   3      642.77      672.16     13.75 o 
   1   4   3     4901.01     4688.71     14.45 o 
   2   4   3      236.36      199.01      5.86 o 
   3   4   3     1070.13     1028.12     24.69 o 
   4   4   3      199.09      178.42      6.13 o 
   5   4   3        5.92       13.19      5.84 o 
   6   4   3      403.51      409.92     14.55 o 
   7   4   3      233.51      233.29      9.46 o 
   8   4   3      492.07      470.50     14.69 o 
   9   4   3      491.69      540.51     31.00 o 
  10   4   3       26.48       14.01      8.25 o 
  11   4   3        3.77       10.34      9.53 o 
  -8   5   3      232.53      222.48     25.40 o 
  -7   5   3       65.14       57.09     18.08 o 
  -6   5   3      820.27      839.28     29.97 o 
  -5   5   3       25.38       21.69      6.48 o 
  -4   5   3     1041.74     1037.88     21.99 o 
  -3   5   3     1772.98     1780.27     28.11 o 
  -2   5   3       11.80       16.35     10.90 o 
  -1   5   3     1400.45     1532.78     19.54 o 
   0   5   3    13555.30    13685.76     57.53 o 
   1   5   3     1607.65     1776.96     10.96 o 
   2   5   3     4662.38     4559.74     15.36 o 
   3   5   3      184.80      179.31      7.61 o 
   4   5   3      450.65      467.03     19.28 o 
   5   5   3      382.15      401.47      9.17 o 
   6   5   3      861.02      943.93     14.35 o 
   7   5   3       35.13       33.57      5.59 o 
   8   5   3      425.16      402.86     12.20 o 
   9   5   3      133.25      113.18     10.33 o 
  10   5   3       56.74       52.88      9.11 o 
  11   5   3       10.37        9.49      9.02 o 
  -8   6   3        0.19        0.09     18.37 o 
  -7   6   3      225.66      251.96     24.34 o 
  -6   6   3       72.02       79.32      8.76 o 
  -5   6   3     1018.66     1059.80     22.16 o 
  -4   6   3       95.57       94.36     10.21 o 
  -3   6   3      190.14      199.22      9.64 o 
  -2   6   3     1041.84      975.30     29.22 o 
  -1   6   3     3677.93     3653.80     92.00 o 
   0   6   3      322.29      363.35      7.37 o 
   1   6   3     6619.33     6915.99     43.66 o 
   2   6   3       12.66       17.12      2.81 o 
   3   6   3     1564.11     1612.18     32.07 o 
   4   6   3      160.30      142.10      8.23 o 
   5   6   3      776.54      800.23     26.91 o 
   6   6   3        7.42        7.13      3.72 o 
   7   6   3      493.91      493.51     20.51 o 
   8   6   3      167.57      156.62     10.64 o 
   9   6   3      429.29      419.23     15.38 o 
  10   6   3       96.37       92.83      9.86 o 
  11   6   3      144.02      131.78     11.61 o 
  -7   7   3       91.40      100.24     21.50 o 
  -6   7   3      386.41      430.51     29.07 o 
  -5   7   3        0.27        0.00     16.26 o 
  -4   7   3      154.29      134.41     17.01 o 
  -3   7   3      106.26      107.74      9.64 o 
  -2   7   3      974.61      979.52     37.89 o 
  -1   7   3       97.92      104.97     13.77 o 
   0   7   3     3053.37     3005.35     40.85 o 
   1   7   3        0.20        2.70      3.88 o 
   2   7   3       88.76       78.95      4.43 o 
   3   7   3      363.06      340.41      6.85 o 
   4   7   3      501.55      486.44     13.67 o 
   5   7   3        5.71        3.75      6.04 o 
   6   7   3     1857.32     1808.70     36.35 o 
   7   7   3        3.44        1.70      3.92 o 
   8   7   3        5.55        3.63      5.22 o 
   9   7   3        2.12        5.12      5.69 o 
  10   7   3       40.05       49.34      7.93 o 
  11   7   3        2.78        5.32     12.72 o 
  -7   8   3      262.19      268.26     26.58 o 
  -6   8   3       28.02       23.44     17.31 o 
  -5   8   3      261.37      264.84     14.66 o 
  -4   8   3       24.51       16.92      8.39 o 
  -3   8   3        1.55        1.17      8.09 o 
  -2   8   3      591.89      584.81     19.22 o 
  -1   8   3     1393.05     1361.25     34.97 o 
   0   8   3     3284.39     3208.02     37.33 o 
   1   8   3      189.79      203.74      9.23 o 
   2   8   3       66.81       67.52      4.98 o 
   3   8   3       26.63       29.59      3.47 o 
   4   8   3       19.16       14.49      6.05 o 
   5   8   3      910.82      914.52     20.51 o 
   6   8   3      196.35      199.76     12.40 o 
   7   8   3     1086.90     1073.10     24.73 o 
   8   8   3       96.86      107.61     11.23 o 
   9   8   3       35.34       34.95      7.65 o 
  10   8   3        4.50        6.61     14.43 o 
  11   8   3      222.80      246.01     23.67 o 
  -6   9   3      102.34      114.90     20.57 o 
  -5   9   3        1.94        8.09     16.75 o 
  -4   9   3       14.71        8.20      9.06 o 
  -3   9   3       10.16        8.41      8.63 o 
  -2   9   3        4.64        3.45     12.48 o 
  -1   9   3      111.84      118.51      9.16 o 
   0   9   3      533.69      562.00     16.78 o 
   1   9   3       14.39        9.29      6.67 o 
   2   9   3     1015.23     1037.13     18.00 o 
   3   9   3      689.33      692.15     15.55 o 
   4   9   3       48.63       47.82      2.50 o 
   5   9   3      312.59      308.15     13.95 o 
   6   9   3      927.65      890.92     32.45 o 
   7   9   3       91.14       87.94     10.74 o 
   8   9   3       61.12       69.57      9.75 o 
   9   9   3        4.85        8.53      8.50 o 
  10   9   3       47.01       40.35      9.83 o 
  -5  10   3      120.03      145.86     20.70 o 
  -4  10   3        0.64        0.00     16.56 o 
  -3  10   3       33.01       23.94     12.06 o 
  -2  10   3      738.32      750.99     33.12 o 
  -1  10   3       28.31       12.35      7.54 o 
   0  10   3      916.66      904.71     18.08 o 
   1  10   3       81.72       90.49      7.54 o 
   2  10   3       15.64       13.69      6.46 o 
   3  10   3       32.53       29.61      6.01 o 
   4  10   3      493.26      501.78     10.03 o 
   5  10   3       71.90       57.62      9.57 o 
   6  10   3      515.55      499.35     18.20 o 
   7  10   3      151.62      147.31     18.06 o 
   8  10   3      134.67      150.22     12.65 o 
   9  10   3      130.74      131.99     12.28 o 
  10  10   3       41.19       26.01      9.87 o 
  -4  11   3      126.28      118.08     19.53 o 
  -3  11   3       30.45       26.87     16.33 o 
  -2  11   3      379.66      433.56     27.21 o 
  -1  11   3        0.07        0.00     13.08 o 
   0  11   3     1441.69     1423.21     28.47 o 
   1  11   3      367.74      360.12     12.29 o 
   2  11   3      147.50      157.79      8.79 o 
   3  11   3       27.23       26.09      5.54 o 
   4  11   3      258.48      257.59     10.70 o 
   5  11   3        0.49        0.95      1.55 o 
   6  11   3      385.61      364.56     16.92 o 
   7  11   3        0.55        0.00      9.33 o 
   8  11   3       36.22       28.29      9.87 o 
   9  11   3       72.61       74.44     11.82 o 
  10  11   3       46.11       43.09     11.55 o 
  -3  12   3       52.99       42.74     16.31 o 
  -2  12   3       29.84       18.53     14.72 o 
  -1  12   3      258.37      302.71     23.27 o 
   0  12   3      235.85      235.98     14.75 o 
   1  12   3      146.61      127.32     11.28 o 
   2  12   3       58.50       46.58      7.06 o 
   3  12   3       21.38       21.61      5.97 o 
   4  12   3       59.12       49.38      5.98 o 
   5  12   3     1209.15     1185.74     20.02 o 
   6  12   3      128.95      125.66     12.06 o 
   7  12   3      197.18      200.04     14.86 o 
   8  12   3      204.11      190.61     14.80 o 
   9  12   3       92.71       75.98     13.05 o 
  -2  13   3      154.22      171.79     21.92 o 
  -1  13   3       34.80       18.42     14.32 o 
   0  13   3      133.34      135.55     12.82 o 
   1  13   3       75.93       85.78     11.70 o 
   2  13   3       45.71       39.70      8.68 o 
   3  13   3        8.40       10.39      7.42 o 
   4  13   3      595.83      599.75     16.42 o 
   5  13   3        0.74        0.00     12.53 o 
   6  13   3      602.35      584.57     33.17 o 
   7  13   3       66.87       64.67     11.00 o 
   8  13   3       41.17       49.71     11.11 o 
   0  14   3       10.00       12.02     10.13 o 
   1  14   3       85.31       71.65     11.41 o 
   2  14   3       48.40       53.04     10.24 o 
   3  14   3      589.77      580.91     18.93 o 
   4  14   3       57.53       66.01     15.67 o 
   5  14   3      168.65      171.15     17.95 o 
   6  14   3       10.37        3.99     10.71 o 
   7  14   3       45.94       34.31     18.41 o 
   3  15   3        2.20        1.05     14.01 o 
   4  15   3       89.88       84.71     17.39 o 
   5  15   3        9.95       20.75     10.74 o 
  -6 -12   4        1.18        6.15     17.19 o 
  -5 -12   4       97.04      102.20     22.53 o 
  -4 -12   4       47.38       52.45     19.79 o 
  -3 -12   4        0.06        0.00     16.45 o 
  -2 -12   4       52.01       44.30     19.07 o 
  -1 -12   4        0.18        0.00     17.30 o 
  -8 -11   4       60.17       46.60     20.50 o 
  -7 -11   4       21.58       38.41     20.37 o 
  -6 -11   4        0.70       10.86     18.19 o 
  -5 -11   4      976.52     1141.55     48.70 o 
  -4 -11   4        0.47        7.17     16.48 o 
  -3 -11   4       11.94        4.36     16.88 o 
  -2 -11   4        0.82        0.00     17.45 o 
  -1 -11   4        6.85        0.00     19.21 o 
   0 -11   4       14.12        0.00     16.70 o 
   1 -11   4      168.51      179.52     16.50 o 
  -8 -10   4       83.04       75.03     21.07 o 
  -7 -10   4       68.46       76.33     20.80 o 
  -6 -10   4      460.05      520.78     36.56 o 
  -5 -10   4       37.87       47.50     17.88 o 
  -4 -10   4      914.75      945.89     42.09 o 
  -3 -10   4       30.63       35.02     19.06 o 
  -2 -10   4       79.78       80.22     17.84 o 
  -1 -10   4        6.83       11.92     17.51 o 
   0 -10   4      286.04      325.29     27.34 o 
   1 -10   4       45.82       41.54     18.93 o 
   2 -10   4      103.18      125.39     15.93 o 
   3 -10   4        1.41        6.19     13.14 o 
  -9  -9   4       72.66       71.53     12.93 o 
  -8  -9   4       33.74       53.49     19.36 o 
  -7  -9   4      891.37      949.27     45.01 o 
  -6  -9   4      114.30      100.20     22.47 o 
  -5  -9   4      472.40      459.97     30.13 o 
  -4  -9   4       14.77       16.56     17.60 o 
  -3  -9   4        4.42        0.00     16.26 o 
  -2  -9   4      567.17      570.18     33.48 o 
  -1  -9   4      171.02      161.26     22.85 o 
   0  -9   4        1.79        0.00     17.86 o 
   1  -9   4      708.10      694.45     37.17 o 
   2  -9   4        5.80        0.11     13.22 o 
   3  -9   4       48.13       37.34     12.82 o 
   4  -9   4      318.61      327.38     20.35 o 
 -10  -8   4        0.34        1.73      9.01 o 
  -9  -8   4       14.14       19.52     10.32 o 
  -8  -8   4      153.11      159.23     22.78 o 
  -7  -8   4       84.53       97.03     20.53 o 
  -6  -8   4      234.20      238.95     14.36 o 
  -5  -8   4      159.18      151.33     12.56 o 
  -4  -8   4      376.42      414.14     29.38 o 
  -3  -8   4      547.95      575.79     31.40 o 
  -2  -8   4       67.53       90.42     20.50 o 
  -1  -8   4      361.34      343.40     26.96 o 
   0  -8   4       84.47       78.27     16.14 o 
   1  -8   4       59.85       88.18     19.95 o 
   2  -8   4      534.80      595.42     35.12 o 
   3  -8   4       40.54       29.84     11.48 o 
   4  -8   4       13.18        5.88     11.88 o 
   5  -8   4        2.70        0.00     15.09 o 
 -10  -7   4       10.37        7.99      8.89 o 
  -9  -7   4      164.35      141.21     12.52 o 
  -8  -7   4       27.10       21.37      9.02 o 
  -7  -7   4      319.87      346.31     16.61 o 
  -6  -7   4      484.14      526.85     19.32 o 
  -5  -7   4       24.67       19.16      8.50 o 
  -4  -7   4      160.11      165.61     19.57 o 
  -3  -7   4      554.61      557.45     29.68 o 
  -2  -7   4      128.88      155.01     19.72 o 
  -1  -7   4      648.49      638.76     31.72 o 
   0  -7   4      516.67      503.11     29.59 o 
   1  -7   4      468.12      450.26     28.90 o 
   2  -7   4      115.11      100.41     16.47 o 
   3  -7   4      227.36      181.28     15.50 o 
   4  -7   4       16.98        4.43     12.24 o 
   5  -7   4      662.52      647.54     38.06 o 
   6  -7   4       29.11       24.56     15.16 o 
 -10  -6   4       18.31        8.79     16.46 o 
  -9  -6   4       16.98       16.53      8.64 o 
  -8  -6   4      131.98      138.95     14.62 o 
  -7  -6   4      470.19      501.82     18.79 o 
  -6  -6   4        9.01        6.58      8.41 o 
  -5  -6   4       18.74       15.86      8.17 o 
  -4  -6   4       47.75       55.31      9.30 o 
  -3  -6   4       24.00       34.75      8.69 o 
  -2  -6   4      265.67      272.44     15.03 o 
  -1  -6   4      689.50      646.33     16.55 o 
   0  -6   4      641.49      589.36     16.70 o 
   1  -6   4      492.78      502.52     28.58 o 
   2  -6   4      169.02      151.37     19.41 o 
   3  -6   4      243.27      274.36     24.43 o 
   4  -6   4      142.99      138.45     13.83 o 
   5  -6   4       40.34       42.79     15.99 o 
   6  -6   4      236.41      271.37     24.58 o 
   7  -6   4        7.70        0.00     17.56 o 
 -10  -5   4       72.98       53.46     15.34 o 
  -9  -5   4       34.32       32.17      7.48 o 
  -8  -5   4      233.27      239.30     13.35 o 
  -7  -5   4       46.04       47.88      7.49 o 
  -6  -5   4       18.61       20.71      8.31 o 
  -5  -5   4      525.28      526.89     17.16 o 
  -4  -5   4      554.93      591.79     23.48 o 
  -3  -5   4      236.92      173.23     18.86 o 
  -2  -5   4      383.75      395.53     23.23 o 
  -1  -5   4      559.63      576.02     25.86 o 
   0  -5   4        0.90        1.74     13.72 o 
   1  -5   4      565.81      572.09     15.77 o 
   2  -5   4      478.52      484.50     15.34 o 
   3  -5   4      408.72      376.29     24.52 o 
   4  -5   4       13.34       17.74     10.22 o 
   5  -5   4       69.17       58.40     14.80 o 
   6  -5   4       65.98       69.75     16.24 o 
   7  -5   4       39.59       47.00     16.47 o 
 -10  -4   4       35.62       26.31     16.46 o 
  -9  -4   4       32.68       22.50      7.17 o 
  -8  -4   4      436.26      377.14     13.88 o 
  -7  -4   4      806.44      798.81     16.52 o 
  -6  -4   4     1188.31     1169.66     25.24 o 
  -5  -4   4       67.74       62.61      8.28 o 
  -4  -4   4       56.58       66.31      7.87 o 
  -3  -4   4      230.09      272.66     12.51 o 
  -2  -4   4      698.28      622.71     26.25 o 
  -1  -4   4     2110.31     1901.32     40.97 o 
   0  -4   4      209.70      187.29     16.64 o 
   1  -4   4       52.91       75.10     14.37 o 
   2  -4   4     1214.87     1229.92     22.27 o 
   3  -4   4      486.87      500.20     15.15 o 
   4  -4   4      817.63      767.37     18.88 o 
   5  -4   4      459.92      470.93     27.40 o 
   6  -4   4      635.20      632.33     33.89 o 
   7  -4   4        0.55        0.00     16.67 o 
   8  -4   4      122.27      143.33     20.53 o 
 -10  -3   4      210.30      164.42     20.94 o 
  -9  -3   4      885.82      853.15     17.93 o 
  -8  -3   4       55.10       53.88      7.47 o 
  -7  -3   4     1450.56     1489.95     19.79 o 
  -6  -3   4      517.19      545.91     12.36 o 
  -5  -3   4      930.02      942.47     17.19 o 
  -4  -3   4        0.04        0.00      6.29 o 
  -3  -3   4     2524.09     2587.47     59.96 o 
  -2  -3   4      561.60      604.93     16.26 o 
  -1  -3   4     4959.01     5010.98    140.87 o 
   0  -3   4     3094.28     3173.48     49.69 o 
   1  -3   4      410.41      386.44     20.34 o 
   2  -3   4      248.59      251.71     13.10 o 
   3  -3   4      502.88      472.86     11.85 o 
   4  -3   4      324.07      342.07     11.22 o 
   5  -3   4      282.00      295.56     14.28 o 
   6  -3   4       22.18       17.93      9.40 o 
   7  -3   4       40.03       41.47     11.31 o 
   8  -3   4       10.24       11.63     14.34 o 
 -10  -2   4      143.92      158.63     22.23 o 
  -9  -2   4       17.09       29.43     16.09 o 
  -8  -2   4     1254.82     1209.66     19.42 o 
  -7  -2   4       11.89       12.16      5.17 o 
  -6  -2   4      231.68      228.18      7.71 o 
  -5  -2   4      902.01      856.33     19.65 o 
  -4  -2   4        4.54        4.01      6.01 o 
  -3  -2   4      194.65      193.26     10.33 o 
  -2  -2   4     7334.96     7560.50    232.28 o 
  -1  -2   4       91.23       95.26      8.79 o 
   0  -2   4     1731.30     1662.99     56.88 o 
   1  -2   4     5231.20     5141.74     82.72 o 
   2  -2   4        9.53       15.85      5.87 o 
   3  -2   4       16.49       19.70      6.95 o 
   4  -2   4      347.67      310.71     11.70 o 
   5  -2   4      514.83      521.06     15.15 o 
   6  -2   4      737.38      815.90     23.02 o 
   7  -2   4      463.60      490.97     20.75 o 
   8  -2   4       30.64       25.69     11.46 o 
   9  -2   4        0.68        0.00     10.51 o 
 -10  -1   4        0.06        4.35     14.98 o 
  -9  -1   4       61.63       76.36     15.75 o 
  -8  -1   4      255.00      224.18     21.16 o 
  -7  -1   4      107.07      102.35      9.92 o 
  -6  -1   4       84.94       90.08      4.63 o 
  -5  -1   4     1246.86     1230.87     13.54 o 
  -4  -1   4       26.38       31.28      7.38 o 
  -3  -1   4     1653.74     1624.25     19.07 o 
  -2  -1   4       66.82       72.97      6.60 o 
  -1  -1   4     5004.09     4831.62     27.82 o 
   0  -1   4      347.89      348.38     10.74 o 
   1  -1   4     2957.81     2879.53     23.23 o 
   2  -1   4     1484.47     1536.05     26.62 o 
   3  -1   4     1256.25     1192.49     17.57 o 
   4  -1   4       14.54       11.12      7.41 o 
   5  -1   4     1362.04     1354.84     18.53 o 
   6  -1   4       54.58       63.43      7.77 o 
   7  -1   4      434.09      426.00     19.64 o 
   8  -1   4        0.76        0.00      9.38 o 
   9  -1   4      181.69      181.29     15.23 o 
 -10   0   4      203.49      245.85     24.49 o 
  -9   0   4       81.65       81.05     17.01 o 
  -8   0   4      435.56      461.14     27.92 o 
  -7   0   4       18.78       15.93     13.14 o 
  -6   0   4       13.97       17.45      7.18 o 
  -5   0   4     1107.46     1109.57     22.71 o 
  -4   0   4     7674.87     7987.08     76.89 o 
  -3   0   4     1210.71     1199.72     14.83 o 
  -2   0   4     1712.18     1628.39     17.17 o 
  -1   0   4      640.73      722.17     10.24 o 
   0   0   4      132.72      144.17      6.41 o 
   1   0   4      252.93      265.29      7.57 o 
   2   0   4        9.98        6.53      5.05 o 
   3   0   4     1302.27     1362.66     25.45 o 
   4   0   4     2104.35     2164.75     28.99 o 
   5   0   4      113.90      103.51      6.58 o 
   6   0   4      105.73       96.08      7.33 o 
   7   0   4        5.03        0.60      6.75 o 
   8   0   4       20.02       17.55     11.03 o 
   9   0   4       35.85       30.14     10.63 o 
  10   0   4      161.67      175.04     15.37 o 
 -10   1   4      256.97      237.83     26.04 o 
  -9   1   4      348.20      353.39     28.80 o 
  -8   1   4       24.47       30.98     15.82 o 
  -7   1   4      351.71      366.66     23.24 o 
  -6   1   4       54.27       42.50     11.13 o 
  -5   1   4        9.68        2.60      6.59 o 
  -4   1   4       15.88       15.74     10.82 o 
  -3   1   4      662.90      655.90     22.54 o 
  -2   1   4     1410.69     1495.42     11.72 o 
  -1   1   4     2127.72     2109.60     17.38 o 
   0   1   4     1956.34     1950.28     19.20 o 
   1   1   4        6.14        9.83      4.00 o 
   2   1   4      110.12      118.06      5.73 o 
   3   1   4     7621.81     7898.32    102.96 o 
   4   1   4     2820.58     3232.12     50.52 o 
   5   1   4      620.25      637.21     14.25 o 
   6   1   4      182.21      181.28      8.25 o 
   7   1   4       27.22       27.44      7.09 o 
   8   1   4      140.91      136.50     12.64 o 
   9   1   4      258.66      265.07     16.11 o 
  10   1   4       19.32       18.27     10.95 o 
  -9   2   4       84.67       83.64     20.79 o 
  -8   2   4      532.27      501.18     30.33 o 
  -7   2   4       77.31       81.76     15.88 o 
  -6   2   4       15.23       21.78     12.51 o 
  -5   2   4        3.61        3.27      6.71 o 
  -4   2   4     2011.99     1910.80     39.80 o 
  -3   2   4     1073.66     1141.29     28.91 o 
  -2   2   4      278.52      326.35      8.43 o 
  -1   2   4      610.20      632.02      8.06 o 
   0   2   4       67.92       62.98      3.33 o 
   1   2   4        1.01        1.09      2.73 o 
   2   2   4     2554.74     2503.30     15.70 o 
   3   2   4     6790.02     7170.15     55.98 o 
   4   2   4     1314.44     1298.06     20.34 o 
   5   2   4        0.71        0.11      5.00 o 
   6   2   4       24.50       20.36      5.37 o 
   7   2   4      150.74      133.46      7.98 o 
   8   2   4     1176.68     1138.89     28.67 o 
   9   2   4        8.36       16.07      9.80 o 
  10   2   4      267.43      297.15     16.97 o 
  -9   3   4      176.36      201.80     23.37 o 
  -8   3   4       96.07       96.39     20.39 o 
  -7   3   4      218.73      199.87     20.63 o 
  -6   3   4        0.16        0.00     11.82 o 
  -5   3   4       33.92       23.29      8.02 o 
  -4   3   4      291.73      334.23     19.01 o 
  -3   3   4     1791.40     1634.09     25.40 o 
  -2   3   4      431.11      463.75      8.79 o 
  -1   3   4       67.39       68.99      4.46 o 
   0   3   4     2077.28     2124.66     13.64 o 
   1   3   4     2001.77     1934.51     17.92 o 
   2   3   4      146.82      181.03      5.19 o 
   3   3   4     2558.66     2540.72     42.86 o 
   4   3   4      484.80      557.86     12.33 o 
   5   3   4     1780.86     1772.76     23.59 o 
   6   3   4      194.23      182.22      8.60 o 
   7   3   4      484.30      509.52     13.62 o 
   8   3   4        1.94        0.00      6.97 o 
   9   3   4      590.68      594.09     20.45 o 
  10   3   4       10.21       10.74      8.93 o 
  -9   4   4       18.66        8.49     16.08 o 
  -8   4   4       26.39       16.81     15.99 o 
  -7   4   4      242.40      207.36     21.95 o 
  -6   4   4      246.94      227.59     15.26 o 
  -5   4   4      158.09      148.80      6.27 o 
  -4   4   4     1156.37     1142.98     16.07 o 
  -3   4   4      193.20      142.67     13.72 o 
  -2   4   4      751.47      766.14     12.89 o 
  -1   4   4       28.28       20.36      4.04 o 
   0   4   4       22.33       25.75      3.06 o 
   1   4   4       69.09       77.44      4.06 o 
   2   4   4     4005.85     3854.08     28.07 o 
   3   4   4     2013.67     2060.15     35.55 o 
   4   4   4       17.57       18.62      4.04 o 
   5   4   4     2278.95     2405.56     25.08 o 
   6   4   4      718.54      711.39     13.76 o 
   7   4   4      114.90      106.18      7.88 o 
   8   4   4     1120.26     1139.55     24.12 o 
   9   4   4       27.92       30.99      9.45 o 
  10   4   4       84.24       90.68     11.16 o 
  11   4   4       51.68       58.60     10.69 o 
  -8   5   4        0.89        0.00     17.69 o 
  -7   5   4       76.47       56.31     16.85 o 
  -6   5   4       97.35      110.38      6.41 o 
  -5   5   4      355.00      354.09     11.01 o 
  -4   5   4      154.54      151.32      6.70 o 
  -3   5   4     2056.10     2055.46     70.34 o 
  -2   5   4      313.39      308.63     17.37 o 
  -1   5   4     2527.70     2632.63     21.69 o 
   0   5   4      541.25      545.01      7.89 o 
   1   5   4     7032.54     7331.66     35.83 o 
   2   5   4       42.59       54.88      2.49 o 
   3   5   4     1410.10     1322.28     15.40 o 
   4   5   4        0.44        0.38      3.43 o 
   5   5   4      459.31      477.62     10.30 o 
   6   5   4     1434.04     1487.18     27.85 o 
   7   5   4       11.78       14.84      5.03 o 
   8   5   4     1155.82     1188.48     23.64 o 
   9   5   4      965.21      963.95     23.15 o 
  10   5   4       15.40        8.71      8.11 o 
  11   5   4       17.43       18.05      9.56 o 
  -8   6   4        2.71        6.31     16.00 o 
  -7   6   4       15.16        0.11     14.86 o 
  -6   6   4      442.59      454.59     13.92 o 
  -5   6   4       75.92       81.19      8.08 o 
  -4   6   4      145.05      148.34      8.45 o 
  -3   6   4      200.88      196.63      9.50 o 
  -2   6   4      419.79      427.82     20.07 o 
  -1   6   4      355.63      393.16     21.14 o 
   0   6   4       46.40       68.26      4.71 o 
   1   6   4      198.67      207.44      5.22 o 
   2   6   4     3115.42     3078.14     18.02 o 
   3   6   4       90.77       86.41     10.44 o 
   4   6   4      263.61      253.22      9.46 o 
   5   6   4      618.15      644.06     17.51 o 
   6   6   4      563.61      588.73     13.91 o 
   7   6   4       93.80       86.98      6.40 o 
   8   6   4      364.85      376.11     13.47 o 
   9   6   4        9.93       14.94      6.91 o 
  10   6   4      253.10      237.80     13.20 o 
  11   6   4        8.14        3.59     14.88 o 
  -7   7   4      113.19      112.37     21.51 o 
  -6   7   4       10.26       20.87     14.84 o 
  -5   7   4      746.58      799.12     35.97 o 
  -4   7   4        9.67       17.41     13.91 o 
  -3   7   4      780.54      810.21     17.38 o 
  -2   7   4     1620.91     1653.24     27.69 o 
  -1   7   4     3027.73     2998.57     47.40 o 
   0   7   4      682.94      684.27     11.93 o 
   1   7   4      758.35      716.12     10.49 o 
   2   7   4       15.94       19.16      2.95 o 
   3   7   4     1070.19     1090.56     16.89 o 
   4   7   4       11.89       15.17      5.91 o 
   5   7   4      582.34      573.53     15.10 o 
   6   7   4       77.30       91.69     15.52 o 
   7   7   4      172.98      174.71      7.49 o 
   8   7   4      432.56      423.96     14.42 o 
   9   7   4      152.48      167.60     10.29 o 
  10   7   4       27.40       35.43      6.87 o 
  11   7   4        1.54        9.38     13.06 o 
  -7   8   4        1.74        0.00     17.84 o 
  -6   8   4      869.03      911.90     42.56 o 
  -5   8   4        7.34       20.69     15.00 o 
  -4   8   4       79.49       91.52     17.62 o 
  -3   8   4       46.17       41.86     12.36 o 
  -2   8   4      107.42      115.04     11.01 o 
  -1   8   4       20.54       11.23     10.80 o 
   0   8   4     2385.32     2449.85     28.58 o 
   1   8   4        0.04        2.20      4.04 o 
   2   8   4      157.29      155.64      5.30 o 
   3   8   4      422.71      411.24      9.17 o 
   4   8   4      677.38      701.53     16.05 o 
   5   8   4        3.46        3.03      6.41 o 
   6   8   4     1899.47     1894.86     29.36 o 
   7   8   4        8.04       10.64      7.97 o 
   8   8   4      324.99      333.36     24.31 o 
   9   8   4      184.68      175.07     11.18 o 
  10   8   4        7.76        8.36     13.25 o 
  11   8   4       30.04       48.68     16.67 o 
  -6   9   4        4.05        6.61     13.74 o 
  -5   9   4      329.11      354.92     27.30 o 
  -4   9   4       67.38       51.27      9.54 o 
  -3   9   4       43.42       27.50     12.31 o 
  -2   9   4      195.57      181.37     12.64 o 
  -1   9   4      993.25      996.83     22.64 o 
   0   9   4      119.31      119.27     15.92 o 
   1   9   4      277.73      267.40     10.78 o 
   2   9   4        0.58        0.95      4.27 o 
   3   9   4      535.54      521.37     10.35 o 
   4   9   4      330.58      325.89     12.71 o 
   5   9   4       24.19       22.21      7.62 o 
   6   9   4      504.60      507.24     19.99 o 
   7   9   4      504.01      508.65     18.49 o 
   8   9   4       58.57       53.19      9.79 o 
   9   9   4      159.42      174.95     13.96 o 
  10   9   4      142.74      152.26     14.05 o 
  -5  10   4        0.53        0.60     15.48 o 
  -4  10   4       16.27       14.70     15.56 o 
  -3  10   4       36.25       29.55     13.79 o 
  -2  10   4      138.23      130.39     18.22 o 
  -1  10   4       19.33       19.63      8.84 o 
   0  10   4      329.23      352.99     11.76 o 
   1  10   4      318.62      316.28     12.57 o 
   2  10   4       68.84       74.76      7.46 o 
   3  10   4      334.64      333.64      9.02 o 
   4  10   4      165.70      148.63      8.47 o 
   5  10   4      635.49      675.79     19.03 o 
   6  10   4       12.03       16.78      8.64 o 
   7  10   4      139.84      147.92     12.07 o 
   8  10   4        7.96        5.32      8.89 o 
   9  10   4        2.15        3.08      8.82 o 
  10  10   4       76.21       64.58     11.41 o 
  -4  11   4       75.15       67.99     17.20 o 
  -3  11   4       82.86       85.80     16.63 o 
  -2  11   4      141.08      137.78     18.79 o 
  -1  11   4      556.26      507.78     27.11 o 
   0  11   4      690.64      670.84     16.32 o 
   1  11   4        6.98       11.66      6.08 o 
   2  11   4       30.95       32.91      7.09 o 
   3  11   4      280.25      295.60     17.39 o 
   4  11   4       30.36       24.80      3.95 o 
   5  11   4      564.76      594.87     19.17 o 
   6  11   4       12.85       12.50      8.42 o 
   7  11   4      809.41      848.14     23.88 o 
   8  11   4      416.16      444.36     29.84 o 
   9  11   4      152.77      137.71     17.22 o 
  10  11   4       30.50       30.89     10.46 o 
  -3  12   4       26.61       24.14     16.06 o 
  -2  12   4       16.49       35.38     17.09 o 
  -1  12   4       60.80       55.44     14.64 o 
   0  12   4      535.00      525.13     18.90 o 
   1  12   4       40.31       26.69      6.71 o 
   2  12   4       99.93      101.19      7.89 o 
   3  12   4       33.62       30.44      5.46 o 
   4  12   4       21.75       24.21      4.19 o 
   5  12   4      102.15      106.55     11.54 o 
   6  12   4      570.58      594.38     20.22 o 
   7  12   4       33.40       30.91     10.26 o 
   8  12   4       26.65       33.86     11.32 o 
   9  12   4       38.13       59.73     10.45 o 
  -2  13   4       57.92       59.42     17.66 o 
  -1  13   4       23.76       34.18     14.69 o 
   0  13   4        0.25        4.24     13.54 o 
   1  13   4      301.72      290.96     14.71 o 
   2  13   4       20.85       26.63      7.86 o 
   3  13   4       69.76       63.69     10.55 o 
   4  13   4        8.36       12.32      4.80 o 
   5  13   4      477.69      464.05     19.00 o 
   6  13   4        3.41        0.86      9.85 o 
   7  13   4      191.12      176.31     14.57 o 
   8  13   4      225.35      233.73     15.30 o 
   9  13   4       78.14       83.78     12.20 o 
   0  14   4      232.51      192.35     20.96 o 
   1  14   4      179.42      158.35     13.16 o 
   2  14   4       35.42       42.89      9.15 o 
   3  14   4       51.96       42.74      8.46 o 
   4  14   4      260.11      294.15     16.27 o 
   5  14   4        0.29        1.82      9.26 o 
   6  14   4      164.51      168.99     14.63 o 
   7  14   4       12.85        2.62     10.39 o 
   8  14   4       44.38       34.12     11.07 o 
   2  15   4        8.88        4.48     13.02 o 
   3  15   4       50.13       48.52     15.03 o 
   4  15   4       87.35       84.70     11.90 o 
   5  15   4      250.14      230.55     15.53 o 
   6  15   4        1.67        0.56      9.73 o 
  -4 -12   5        0.68        0.00     17.92 o 
  -3 -12   5       29.79       39.74     18.08 o 
  -7 -11   5        3.69        0.19     15.91 o 
  -6 -11   5       27.31       37.69     19.21 o 
  -5 -11   5       46.57       42.21     21.11 o 
  -4 -11   5       43.10       51.50     18.20 o 
  -3 -11   5       33.35       28.64     20.49 o 
  -2 -11   5       45.08       36.66     18.59 o 
  -1 -11   5       14.29        8.41     18.54 o 
   0 -11   5      156.49      174.77     24.74 o 
  -8 -10   5      200.27      171.27     26.12 o 
  -7 -10   5        7.29        7.46     19.76 o 
  -6 -10   5       28.47       25.62     13.85 o 
  -5 -10   5      725.48      724.21     39.73 o 
  -4 -10   5       90.26       69.26     20.19 o 
  -3 -10   5       51.53       57.88     20.14 o 
  -2 -10   5       88.63       72.60     17.06 o 
  -1 -10   5       53.58       43.28     19.63 o 
   0 -10   5        0.61        0.00     17.79 o 
   1 -10   5       95.40      111.37     20.42 o 
   2 -10   5      110.98      105.07     16.99 o 
  -9  -9   5       40.90       40.78     11.47 o 
  -8  -9   5        0.90        0.00     18.53 o 
  -7  -9   5       40.27       55.39     20.96 o 
  -6  -9   5       75.95       79.83     20.97 o 
  -5  -9   5       45.56       49.12     20.71 o 
  -4  -9   5      528.98      610.29     36.76 o 
  -3  -9   5        6.06        0.00     16.32 o 
  -2  -9   5       63.72       48.58     20.03 o 
  -1  -9   5       41.98       38.46     18.44 o 
   0  -9   5      335.57      307.43     26.86 o 
   1  -9   5       41.90       39.52     18.77 o 
   2  -9   5      398.31      384.15     29.42 o 
   3  -9   5        8.13        6.30     12.16 o 
  -9  -8   5      141.72      149.47     14.10 o 
  -8  -8   5       14.79       27.78     16.50 o 
  -7  -8   5      264.81      265.79     27.83 o 
  -6  -8   5        3.96        1.16     18.58 o 
  -5  -8   5     1950.19     2070.01     59.91 o 
  -4  -8   5       27.98       22.68     16.68 o 
  -3  -8   5      113.03       97.14     20.91 o 
  -2  -8   5        5.03        6.77     16.49 o 
  -1  -8   5      151.64      141.28     21.05 o 
   0  -8   5       14.05        5.30     17.37 o 
   1  -8   5      595.98      608.17     34.86 o 
   2  -8   5      221.81      238.17     26.35 o 
   3  -8   5        7.86        8.49     10.25 o 
   4  -8   5       22.49       23.11     11.18 o 
 -10  -7   5       11.08        5.44     14.62 o 
  -9  -7   5       33.68       40.98      9.50 o 
  -8  -7   5        8.40        7.14     14.84 o 
  -7  -7   5      155.36      154.50     22.83 o 
  -6  -7   5      558.47      608.56     33.43 o 
  -5  -7   5      674.36      629.37     55.95 o 
  -4  -7   5      544.26      555.02     20.16 o 
  -3  -7   5      169.91      204.53     21.15 o 
  -2  -7   5       48.77       47.25     17.37 o 
  -1  -7   5      249.65      248.91     23.90 o 
   0  -7   5      335.03      345.81     26.35 o 
   1  -7   5       19.93       16.59     17.86 o 
   2  -7   5       11.05       30.07     14.44 o 
   3  -7   5        4.18       12.67     15.74 o 
   4  -7   5        0.49        1.51     10.97 o 
   5  -7   5       23.30       32.38     16.70 o 
 -10  -6   5        5.30       20.65     18.35 o 
  -9  -6   5        2.01        1.02      8.15 o 
  -8  -6   5       88.84       83.10     12.01 o 
  -7  -6   5      869.07      866.52     39.52 o 
  -6  -6   5       24.03       11.54      9.65 o 
  -5  -6   5      115.76      119.09     10.99 o 
  -4  -6   5      185.39      185.06     14.68 o 
  -3  -6   5      142.02      160.76     12.87 o 
  -2  -6   5       27.81       33.50     11.23 o 
  -1  -6   5       51.81       42.67     16.08 o 
   0  -6   5      213.68      251.15     20.85 o 
   1  -6   5      709.83      723.87     34.00 o 
   2  -6   5        2.31        0.00     16.91 o 
   3  -6   5       72.20       74.29     17.25 o 
   4  -6   5      288.35      299.75     26.74 o 
   5  -6   5      347.24      373.00     29.91 o 
   6  -6   5       58.52       52.31     21.20 o 
 -10  -5   5        0.53        4.74     14.19 o 
  -9  -5   5      217.41      218.17     13.01 o 
  -8  -5   5      122.49      115.70     10.86 o 
  -7  -5   5      153.26      167.62     22.41 o 
  -6  -5   5      371.60      366.46     16.74 o 
  -5  -5   5      469.81      432.07     16.95 o 
  -4  -5   5      489.93      455.79     17.31 o 
  -3  -5   5     1096.14     1043.11     20.26 o 
  -2  -5   5      154.33      180.58     10.65 o 
  -1  -5   5      349.22      329.30     21.70 o 
   0  -5   5     1291.50     1335.21     38.10 o 
   1  -5   5      352.12      327.51     18.56 o 
   2  -5   5     1712.14     1593.91     45.21 o 
   3  -5   5        0.04        0.00     13.50 o 
   4  -5   5       79.53       66.23     18.12 o 
   5  -5   5       55.50       75.27     17.22 o 
   6  -5   5      255.36      227.00     25.59 o 
   7  -5   5      200.39      216.35     26.72 o 
 -10  -4   5      203.62      182.84     21.35 o 
  -9  -4   5      273.96      274.21     12.36 o 
  -8  -4   5        0.47        0.00      6.37 o 
  -7  -4   5      296.36      322.00     13.62 o 
  -6  -4   5      243.67      242.36     14.26 o 
  -5  -4   5        7.45        7.42      6.73 o 
  -4  -4   5        0.04        0.00      7.94 o 
  -3  -4   5        6.55        9.47      6.38 o 
  -2  -4   5       54.34       48.39      9.05 o 
  -1  -4   5      329.06      421.95     15.79 o 
   0  -4   5      691.27      623.87     26.82 o 
   1  -4   5      497.56      508.49     18.38 o 
   2  -4   5       43.85       39.49      6.78 o 
   3  -4   5      399.64      391.88     25.22 o 
   4  -4   5       11.04        3.30     15.19 o 
   5  -4   5      415.64      472.13     28.89 o 
   6  -4   5        2.56        0.00     16.77 o 
   7  -4   5        4.61        0.77     16.91 o 
 -10  -3   5        5.79        9.15     13.41 o 
  -9  -3   5       71.73       70.95     17.58 o 
  -8  -3   5      399.84      406.39     16.08 o 
  -7  -3   5      101.67      100.92      8.50 o 
  -6  -3   5      612.32      573.30     21.19 o 
  -5  -3   5      484.16      486.94     17.39 o 
  -4  -3   5       45.90       39.59      5.97 o 
  -3  -3   5      142.19      137.65      7.82 o 
  -2  -3   5     2982.49     3116.60     46.66 o 
  -1  -3   5     1215.69     1260.24     33.11 o 
   0  -3   5     3680.73     3246.93     52.98 o 
   1  -3   5       80.59       85.58      9.26 o 
   2  -3   5      940.40     1021.31     19.06 o 
   3  -3   5      557.70      584.67     13.89 o 
   4  -3   5      295.00      288.64     15.23 o 
   5  -3   5       39.69       42.53     11.10 o 
   6  -3   5      861.62      887.18     35.53 o 
   7  -3   5        3.06        0.00     11.64 o 
   8  -3   5       46.10       31.55     16.68 o 
 -10  -2   5      227.59      228.18     24.36 o 
  -9  -2   5      111.87      137.00     19.69 o 
  -8  -2   5      215.46      199.33      5.39 o 
  -7  -2   5      749.72      739.31     10.89 o 
  -6  -2   5        6.98        7.21      3.82 o 
  -5  -2   5     1194.75     1225.66     26.21 o 
  -4  -2   5       19.39       17.34      5.41 o 
  -3  -2   5       67.01       81.10      6.61 o 
  -2  -2   5      810.67      826.22     17.54 o 
  -1  -2   5    10696.22    10488.98     63.99 o 
   0  -2   5        7.34       13.47      6.40 o 
   1  -2   5      954.78      967.32     20.50 o 
   2  -2   5      175.08      211.60      9.23 o 
   3  -2   5      885.04      877.31     17.14 o 
   4  -2   5      233.72      252.23     10.33 o 
   5  -2   5      738.69      729.54     22.43 o 
   6  -2   5        9.48        9.37     10.06 o 
   7  -2   5      803.20      807.93     25.98 o 
   8  -2   5       16.11       21.93     12.05 o 
   9  -2   5      108.84       97.57     13.86 o 
 -10  -1   5       30.97       58.11     17.47 o 
  -9  -1   5       36.95       41.78     14.98 o 
  -8  -1   5      415.06      409.87     26.71 o 
  -7  -1   5      125.53      128.99     16.35 o 
  -6  -1   5      912.32      868.29     14.76 o 
  -5  -1   5      447.35      415.66      9.26 o 
  -4  -1   5      271.17      278.88      8.22 o 
  -3  -1   5        6.90        2.64      5.15 o 
  -2  -1   5     6536.87     6598.15     53.12 o 
  -1  -1   5        7.99        3.08      4.52 o 
   0  -1   5      412.03      385.63     10.12 o 
   1  -1   5      150.83      169.93      8.02 o 
   2  -1   5      206.23      212.54      8.93 o 
   3  -1   5     2145.04     2077.73     29.79 o 
   4  -1   5      157.39      153.77      8.06 o 
   5  -1   5      208.82      212.46      9.49 o 
   6  -1   5      486.01      468.13     18.15 o 
   7  -1   5      135.14      122.33     12.52 o 
   8  -1   5       37.48       28.27     11.93 o 
   9  -1   5       38.15       30.48     10.78 o 
 -10   0   5        0.10        0.08     14.17 o 
  -9   0   5      458.76      446.46     29.68 o 
  -8   0   5      106.09      126.08     18.12 o 
  -7   0   5      544.25      560.62     28.83 o 
  -6   0   5      488.50      468.55     24.30 o 
  -5   0   5      681.22      698.30     19.29 o 
  -4   0   5      286.63      266.61      7.03 o 
  -3   0   5     2739.15     2879.58     39.46 o 
  -2   0   5      204.26      242.44      7.95 o 
  -1   0   5     3038.21     3094.86     19.60 o 
   0   0   5      177.30      203.27      6.64 o 
   1   0   5       91.48      103.67      6.44 o 
   2   0   5       24.62       40.03      6.00 o 
   3   0   5      363.16      313.59      9.62 o 
   4   0   5        1.31        2.18      5.37 o 
   5   0   5      404.26      381.05     10.64 o 
   6   0   5       54.09       57.32      8.28 o 
   7   0   5       36.89       32.10     10.02 o 
   8   0   5      182.63      173.83     15.08 o 
   9   0   5        1.34        0.00     10.56 o 
 -10   1   5       37.79       54.09     20.56 o 
  -9   1   5       11.41        0.00     16.19 o 
  -8   1   5      700.41      720.34     34.66 o 
  -7   1   5        5.19        0.00     12.12 o 
  -6   1   5       73.85       90.57     13.78 o 
  -5   1   5      225.56      194.76     12.22 o 
  -4   1   5        1.34        0.71     10.64 o 
  -3   1   5      117.53      120.01      5.80 o 
  -2   1   5     4188.57     4093.17     22.89 o 
  -1   1   5     2046.54     2156.33     26.30 o 
   0   1   5       22.50       24.14      3.89 o 
   1   1   5      399.83      398.81      8.48 o 
   2   1   5       46.75       43.11      4.80 o 
   3   1   5      465.73      501.82     10.97 o 
   4   1   5     2918.91     2936.83     33.40 o 
   5   1   5      356.93      394.21     10.50 o 
   6   1   5      376.06      377.88     10.84 o 
   7   1   5        0.03        0.00      9.02 o 
   8   1   5       64.16       62.85     11.10 o 
   9   1   5       28.01       20.21     10.57 o 
  10   1   5      308.96      323.03     18.77 o 
  -9   2   5      330.11      335.90     28.00 o 
  -8   2   5       31.12       35.24     15.55 o 
  -7   2   5      163.70      191.21     21.05 o 
  -6   2   5      240.43      241.41     20.99 o 
  -5   2   5      147.90      123.50     10.83 o 
  -4   2   5        0.78        2.63     11.40 o 
  -3   2   5      576.44      473.65     20.00 o 
  -2   2   5      164.87      163.28      4.65 o 
  -1   2   5     1414.24     1341.48     16.48 o 
   0   2   5       37.40       34.03      3.55 o 
   1   2   5      333.33      327.63      6.59 o 
   2   2   5     1629.50     1798.10     15.09 o 
   3   2   5     1044.86     1042.48     20.85 o 
   4   2   5       53.53       59.79      7.73 o 
   5   2   5      559.31      535.40     13.18 o 
   6   2   5      371.22      410.26     14.05 o 
   7   2   5       33.86       34.63      6.13 o 
   8   2   5       63.71       81.54     10.83 o 
   9   2   5      177.03      183.25     14.60 o 
  10   2   5       22.18       15.95     10.25 o 
  -9   3   5        0.86        0.04     14.76 o 
  -8   3   5      573.71      500.57     30.79 o 
  -7   3   5        0.58        1.85     11.91 o 
  -6   3   5       61.41       77.53     15.97 o 
  -5   3   5        0.11        0.00      9.84 o 
  -4   3   5     3349.06     3365.48     55.83 o 
  -3   3   5      475.93      443.09     26.84 o 
  -2   3   5     2444.40     2433.14     22.34 o 
  -1   3   5       69.61       80.67      4.12 o 
   0   3   5       74.80       62.21      4.11 o 
   1   3   5      318.83      303.15      5.14 o 
   2   3   5     2159.36     2118.54     17.63 o 
   3   3   5      368.01      377.60      9.97 o 
   4   3   5     3235.74     3095.54     50.79 o 
   5   3   5      178.94      181.08      6.76 o 
   6   3   5       19.97       18.11      5.03 o 
   7   3   5      224.39      234.49      9.22 o 
   8   3   5      557.07      575.37     27.41 o 
   9   3   5      136.20       96.50     11.53 o 
  10   3   5      205.56      201.19     17.63 o 
  -9   4   5      290.95      266.91     26.64 o 
  -8   4   5      235.59      201.20     24.73 o 
  -7   4   5      260.53      230.40     24.50 o 
  -6   4   5       82.57       79.83     17.09 o 
  -5   4   5      306.02      299.42     21.94 o 
  -4   4   5      299.61      277.65      9.80 o 
  -3   4   5     3044.05     3160.67     23.36 o 
  -2   4   5      542.27      568.94     11.33 o 
  -1   4   5       27.59       18.49      4.25 o 
   0   4   5     1161.50     1162.07     11.57 o 
   1   4   5      505.39      525.64      9.75 o 
   2   4   5      527.08      580.90     11.18 o 
   3   4   5     4198.41     4392.99     26.80 o 
   4   4   5     1154.99     1237.71     18.22 o 
   5   4   5      313.36      339.98      8.04 o 
   6   4   5      186.80      171.75      6.95 o 
   7   4   5     1179.96     1178.70     16.82 o 
   8   4   5       74.03       81.27      9.97 o 
   9   4   5      593.84      583.96     39.08 o 
  10   4   5        8.83        5.40      8.66 o 
  -8   5   5      102.72      109.20     20.31 o 
  -7   5   5       57.07       46.20     16.22 o 
  -6   5   5       80.76       64.94     14.87 o 
  -5   5   5       12.02       11.94      2.23 o 
  -4   5   5     2002.91     2001.71     17.16 o 
  -3   5   5        6.97        3.34      3.83 o 
  -2   5   5      675.11      620.83     13.28 o 
  -1   5   5      442.82      440.26      9.02 o 
   0   5   5      258.69      270.21      5.91 o 
   1   5   5     2682.85     2981.99     34.58 o 
   2   5   5     5117.02     5187.76     30.03 o 
   3   5   5      102.26      104.59      4.84 o 
   4   5   5      702.27      668.97     11.08 o 
   5   5   5      631.03      664.22     11.47 o 
   6   5   5       93.88      109.03      6.71 o 
   7   5   5      545.41      516.21     33.26 o 
   8   5   5     1952.79     1865.35     29.57 o 
   9   5   5       58.66       62.37      9.78 o 
  10   5   5      542.08      557.53     20.03 o 
  -8   6   5       11.65        1.50     15.69 o 
  -7   6   5      134.25      122.04     22.07 o 
  -6   6   5      125.20      120.14      4.47 o 
  -5   6   5       14.50       10.96      3.32 o 
  -4   6   5        0.02        0.00      5.25 o 
  -3   6   5     1016.20      975.82     13.89 o 
  -2   6   5      144.36      159.99      7.25 o 
  -1   6   5       17.28       16.85      4.46 o 
   0   6   5       18.03       20.61      3.38 o 
   1   6   5      528.18      478.31      6.92 o 
   2   6   5     1531.67     1549.56     12.91 o 
   3   6   5     2508.54     2419.42     23.99 o 
   4   6   5      575.97      562.67     11.98 o 
   5   6   5      786.60      755.59     10.65 o 
   6   6   5      602.31      618.02     11.18 o 
   7   6   5      327.57      333.43     11.39 o 
   8   6   5      296.37      296.07     12.70 o 
   9   6   5      289.93      310.30     13.85 o 
  10   6   5       36.25       23.99      8.39 o 
  11   6   5      106.96      106.75     18.73 o 
  -7   7   5        1.12        0.85     17.65 o 
  -6   7   5      149.99      158.83     22.22 o 
  -5   7   5       37.40       36.86      7.28 o 
  -4   7   5      667.64      649.93     17.85 o 
  -3   7   5      127.60      147.28     11.54 o 
  -2   7   5      312.87      331.20     13.73 o 
  -1   7   5      262.24      258.79      8.69 o 
   0   7   5        1.93        1.30      3.57 o 
   1   7   5       31.68       25.89      3.41 o 
   2   7   5     2874.71     2876.10     18.04 o 
   3   7   5      824.15      865.03     12.77 o 
   4   7   5     1051.90     1103.65     22.63 o 
   5   7   5      434.90      435.28     12.69 o 
   6   7   5      418.06      378.79     22.69 o 
   7   7   5        4.80        3.76      3.31 o 
   8   7   5      227.16      246.65     10.10 o 
   9   7   5       81.40       80.79      8.27 o 
  10   7   5        0.64        0.00     12.49 o 
  11   7   5       26.32       29.60     16.99 o 
  -7   8   5       24.99       31.12     18.93 o 
  -6   8   5       52.90       48.34     19.49 o 
  -5   8   5      236.28      250.34     21.99 o 
  -4   8   5        5.68       16.72     14.91 o 
  -3   8   5        6.67       10.25      7.88 o 
  -2   8   5       19.69       22.37      6.13 o 
  -1   8   5      256.24      255.57     14.12 o 
   0   8   5      180.54      182.39      7.89 o 
   1   8   5     1142.52     1144.60     12.90 o 
   2   8   5      127.24      152.88      4.86 o 
   3   8   5      494.72      435.90     18.61 o 
   4   8   5      128.64      120.15      7.71 o 
   5   8   5       83.15       78.53      7.50 o 
   6   8   5        0.78        1.17      6.67 o 
   7   8   5        4.95        1.69      7.68 o 
   8   8   5      616.18      580.49     10.75 o 
   9   8   5      113.72      130.81     11.19 o 
  10   8   5       27.84       26.12     14.47 o 
  -6   9   5      347.15      341.35     27.83 o 
  -5   9   5        0.02        0.00     14.18 o 
  -4   9   5      256.06      249.08     24.47 o 
  -3   9   5       49.34       44.63     14.79 o 
  -2   9   5        7.70        1.16      8.14 o 
  -1   9   5      231.20      213.30     17.61 o 
   0   9   5      570.52      611.30     23.19 o 
   1   9   5       68.58       71.98      5.35 o 
   2   9   5     2737.29     2814.00     22.32 o 
   3   9   5        1.96        1.39      2.53 o 
   4   9   5       35.21       33.01      6.54 o 
   5   9   5       12.29       11.58      6.67 o 
   6   9   5       44.59       46.42      8.44 o 
   7   9   5       24.98       17.99      8.23 o 
   8   9   5      995.83     1037.57     25.70 o 
   9   9   5       37.00       34.76      9.87 o 
  10   9   5      168.31      132.70     21.21 o 
  -5  10   5      376.95      407.09     30.76 o 
  -4  10   5       15.67        8.39     14.29 o 
  -3  10   5      468.36      469.32     27.92 o 
  -2  10   5      375.05      367.14     23.94 o 
  -1  10   5     2895.57     2977.06     55.11 o 
   0  10   5      501.02      470.55     22.14 o 
   1  10   5      850.97      844.39     17.94 o 
   2  10   5       13.67       15.83      4.35 o 
   3  10   5      426.38      442.59      8.20 o 
   4  10   5        9.77        5.17      6.80 o 
   5  10   5       41.22       40.41      8.37 o 
   6  10   5       24.21       22.03      7.57 o 
   7  10   5        4.39        0.38      8.05 o 
   8  10   5       62.47       47.46     10.03 o 
   9  10   5      217.71      223.00     15.10 o 
  10  10   5        0.04        0.00      9.63 o 
  -4  11   5        1.24        2.32     12.64 o 
  -3  11   5       84.16       79.88     17.77 o 
  -2  11   5      150.77      153.78     20.03 o 
  -1  11   5        0.69        7.02      8.89 o 
   0  11   5      746.92      750.73     20.39 o 
   1  11   5       18.21       18.46      7.18 o 
   2  11   5       29.47       22.27      5.72 o 
   3  11   5      172.55      180.23      9.66 o 
   4  11   5      240.20      213.98     11.59 o 
   5  11   5      358.47      368.03     14.51 o 
   6  11   5     1510.16     1593.59     36.96 o 
   7  11   5      382.33      395.03     17.19 o 
   8  11   5      476.17      498.62     19.30 o 
   9  11   5        3.88        9.08      8.88 o 
  10  11   5       34.59       44.66     11.25 o 
  -3  12   5       55.28       55.62     17.22 o 
  -2  12   5      189.73      188.54     21.30 o 
  -1  12   5      258.83      249.35     21.91 o 
   0  12   5      104.73       95.95     10.56 o 
   1  12   5      109.84      111.74      9.41 o 
   2  12   5       37.93       28.67      6.68 o 
   3  12   5       21.18       23.09      5.45 o 
   4  12   5       41.03       34.47      3.79 o 
   5  12   5      240.97      260.64     13.61 o 
   6  12   5      143.42      146.39     11.58 o 
   7  12   5      323.92      347.31     16.52 o 
   8  12   5       14.54       15.79      9.53 o 
   9  12   5       91.23       89.42     13.91 o 
  -2  13   5        0.77        0.00     15.71 o 
  -1  13   5      203.67      150.24     18.70 o 
   0  13   5       72.88      112.04     16.61 o 
   1  13   5       10.46       15.71      8.16 o 
   2  13   5      167.07      147.32     10.60 o 
   3  13   5      148.14      146.22      7.41 o 
   4  13   5      335.67      341.39      9.58 o 
   5  13   5       59.50       59.43      9.99 o 
   6  13   5      374.61      408.36     18.88 o 
   7  13   5       21.49       10.16      8.37 o 
   8  13   5       70.86       79.72     11.57 o 
   9  13   5       65.54       80.92     21.08 o 
   0  14   5       74.25       40.68     13.94 o 
   1  14   5       67.46       64.32     14.66 o 
   2  14   5        9.84        4.03      7.54 o 
   3  14   5        0.44        2.75      5.55 o 
   4  14   5       18.17       24.15      8.61 o 
   5  14   5      159.05      150.76     12.65 o 
   6  14   5       44.66       42.30      9.67 o 
   7  14   5      128.69      131.62     13.03 o 
   8  14   5       44.17       38.17     18.32 o 
   2  15   5       27.61       34.48     10.51 o 
   3  15   5        7.45        0.65      8.74 o 
   4  15   5       60.76       89.36     16.75 o 
   5  15   5       11.58        6.00     16.45 o 
   6  15   5      281.09      263.78     28.55 o 
  -5 -11   6       77.42       72.68     21.66 o 
  -4 -11   6       12.57        9.32     19.64 o 
  -3 -11   6      232.42      240.55     27.56 o 
  -2 -11   6        2.16        3.11     18.92 o 
  -1 -11   6       80.33       88.39     22.70 o 
  -7 -10   6       60.69       50.02     19.26 o 
  -6 -10   6       85.74      106.63     23.68 o 
  -5 -10   6        1.30        6.01     18.93 o 
  -4 -10   6      282.35      266.71     28.07 o 
  -3 -10   6       39.16       37.97     20.40 o 
  -2 -10   6      196.17      195.58     25.81 o 
  -1 -10   6       32.58       10.91     19.73 o 
   0 -10   6      184.53      179.31     26.32 o 
   1 -10   6       72.24       52.07     22.00 o 
  -8  -9   6        0.55        0.00     16.02 o 
  -7  -9   6       33.84       24.13     19.92 o 
  -6  -9   6       56.35       54.39     17.83 o 
  -5  -9   6      220.72      262.62     26.23 o 
  -4  -9   6       26.19       34.07     19.59 o 
  -3  -9   6      214.61      253.38     27.11 o 
  -2  -9   6        0.20        0.00     13.92 o 
  -1  -9   6       91.10      118.63     23.18 o 
   0  -9   6       46.63       59.25     17.64 o 
   1  -9   6      101.46      131.11     23.36 o 
   2  -9   6       46.52       65.06     19.83 o 
   3  -9   6       31.82       43.78     13.22 o 
  -9  -8   6        1.47        3.49      9.73 o 
  -8  -8   6       16.59       30.60     18.71 o 
  -7  -8   6       53.51       62.81     17.12 o 
  -6  -8   6        4.19        0.00     20.45 o 
  -5  -8   6      338.08      358.05     30.78 o 
  -4  -8   6       71.14       98.42     21.75 o 
  -3  -8   6        1.44        4.67     17.41 o 
  -2  -8   6        5.89       13.15     18.25 o 
  -1  -8   6      142.86      136.96     23.71 o 
   0  -8   6        4.97        3.55     18.35 o 
   1  -8   6       29.99       35.41     16.58 o 
   2  -8   6       65.44       81.40     20.60 o 
   3  -8   6        2.29       12.34     13.74 o 
   4  -8   6      186.98      222.97     18.21 o 
  -9  -7   6       53.05       51.90     10.36 o 
  -8  -7   6       60.97       75.70     20.88 o 
  -7  -7   6       28.89       35.43     16.07 o 
  -6  -7   6        1.62        0.00     19.45 o 
  -5  -7   6     1284.45     1340.21     48.95 o 
  -4  -7   6       17.38       21.43     17.81 o 
  -3  -7   6      218.94      240.12     25.70 o 
  -2  -7   6       49.67       43.94     20.03 o 
  -1  -7   6       53.41       57.49     17.91 o 
   0  -7   6      117.39      105.68     20.42 o 
   1  -7   6       85.40       66.23     15.72 o 
   2  -7   6      169.29      154.67     20.92 o 
   3  -7   6        0.64        4.51     15.46 o 
   4  -7   6      103.27       79.04     13.07 o 
   5  -7   6       73.42       43.03     17.88 o 
  -9  -6   6       20.91       13.21      7.94 o 
  -8  -6   6        8.99       11.77     17.04 o 
  -7  -6   6      224.15      239.75     24.61 o 
  -6  -6   6      762.97      823.43     39.30 o 
  -5  -6   6      179.25      170.35     15.01 o 
  -4  -6   6      937.10      952.38     26.60 o 
  -3  -6   6        1.40        2.26     14.39 o 
  -2  -6   6       59.02       70.20     18.70 o 
  -1  -6   6        6.24        0.00     16.54 o 
   0  -6   6      327.44      305.40     24.40 o 
   1  -6   6      239.74      219.40     21.97 o 
   2  -6   6     1046.84     1018.89     41.22 o 
   3  -6   6      107.71      101.89     20.19 o 
   4  -6   6        0.87        0.00     16.46 o 
   5  -6   6        0.02        0.00     16.06 o 
   6  -6   6       87.35       97.40     22.76 o 
 -10  -5   6       27.71       35.46     16.36 o 
  -9  -5   6       34.23       48.77     20.04 o 
  -8  -5   6       77.68       75.86     10.29 o 
  -7  -5   6       32.15       26.80     14.03 o 
  -6  -5   6      264.02      264.72     23.40 o 
  -5  -5   6     1188.00     1206.93     27.81 o 
  -4  -5   6       38.81       29.54      8.00 o 
  -3  -5   6       14.66       16.41      9.35 o 
  -2  -5   6      125.78      131.39     14.77 o 
  -1  -5   6       55.01       76.63     12.48 o 
   0  -5   6      477.85      501.68     26.97 o 
   1  -5   6     1057.84     1001.57     37.58 o 
   2  -5   6        4.68        6.20     13.14 o 
   3  -5   6       97.11       93.72     18.38 o 
   4  -5   6      254.57      226.24     22.34 o 
   5  -5   6        3.23        7.20     16.46 o 
   6  -5   6       36.40       38.64     16.35 o 
 -10  -4   6      119.83      119.46     15.83 o 
  -9  -4   6      308.11      326.64     28.07 o 
  -8  -4   6      633.33      642.91     18.15 o 
  -7  -4   6       79.98       63.13      9.53 o 
  -6  -4   6      812.32      824.80     22.08 o 
  -5  -4   6      558.55      519.65     14.56 o 
  -4  -4   6      279.40      301.21     11.82 o 
  -3  -4   6      629.80      640.23     14.03 o 
  -2  -4   6      503.45      509.69     14.82 o 
  -1  -4   6      332.13      331.00     12.49 o 
   0  -4   6     1291.15     1296.00     30.34 o 
   1  -4   6      409.63      413.03     14.54 o 
   2  -4   6     1362.70     1296.92     40.48 o 
   3  -4   6        8.72       20.22     14.25 o 
   4  -4   6        1.60        0.00     14.47 o 
   5  -4   6        8.21        9.31     15.31 o 
   6  -4   6       83.38       78.29     17.28 o 
   7  -4   6       28.35       22.25     15.46 o 
 -10  -3   6        2.66        1.11     14.14 o 
  -9  -3   6       96.79       66.59     16.76 o 
  -8  -3   6       20.86       22.41      5.76 o 
  -7  -3   6      394.92      417.91     10.63 o 
  -6  -3   6      551.99      566.04     17.19 o 
  -5  -3   6      366.87      387.43     12.41 o 
  -4  -3   6      602.85      599.13     21.25 o 
  -3  -3   6      591.90      634.48     22.60 o 
  -2  -3   6      352.78      370.24     12.28 o 
  -1  -3   6      930.93      753.11     16.29 o 
   0  -3   6       30.81       29.94      7.31 o 
   1  -3   6     2599.39     2571.33     29.61 o 
   2  -3   6      139.19      136.41      8.57 o 
   3  -3   6      470.78      448.03     18.75 o 
   4  -3   6      218.80      229.00     14.72 o 
   5  -3   6      787.65      808.76     36.95 o 
   6  -3   6        2.49        1.31     10.01 o 
   7  -3   6     1224.38     1281.94     96.68 o 
   8  -3   6       63.52       75.76     19.38 o 
 -10  -2   6       25.63       45.74     18.15 o 
  -9  -2   6        0.87        7.34     12.57 o 
  -8  -2   6       18.91       16.65      2.92 o 
  -7  -2   6      700.94      700.94     10.72 o 
  -6  -2   6      285.27      284.09     11.28 o 
  -5  -2   6       16.36       16.34      5.37 o 
  -4  -2   6      643.21      662.55     19.49 o 
  -3  -2   6      498.92      471.20     12.22 o 
  -2  -2   6       49.60       46.55      6.61 o 
  -1  -2   6      192.66      187.19     10.68 o 
   0  -2   6     1095.38     1046.21     17.84 o 
   1  -2   6        7.31       16.98      7.26 o 
   2  -2   6       56.52       38.06      7.00 o 
   3  -2   6      385.80      399.76     11.48 o 
   4  -2   6        1.40        1.94      8.11 o 
   5  -2   6       13.47        8.00     14.88 o 
   6  -2   6      483.78      486.22     36.45 o 
   7  -2   6       13.88       19.76     13.53 o 
   8  -2   6      313.39      322.70     19.85 o 
 -10  -1   6      141.92      149.57     22.17 o 
  -9  -1   6       61.99       82.11     18.79 o 
  -8  -1   6      180.16      182.99     20.64 o 
  -7  -1   6       40.59       43.14     14.94 o 
  -6  -1   6       97.96       93.72      3.88 o 
  -5  -1   6      975.72      991.52     14.82 o 
  -4  -1   6      509.18      524.63     10.41 o 
  -3  -1   6       27.95       30.45      6.74 o 
  -2  -1   6      546.85      654.62     15.71 o 
  -1  -1   6       47.34       32.77      5.27 o 
   0  -1   6      398.60      368.27      9.20 o 
   1  -1   6     1691.81     1668.90     26.06 o 
   2  -1   6      167.17      166.17      8.98 o 
   3  -1   6      550.82      556.79     13.59 o 
   4  -1   6      390.86      420.80     11.82 o 
   5  -1   6      679.80      740.19     33.37 o 
   6  -1   6       85.41       69.20     11.58 o 
   7  -1   6      691.00      700.24     59.88 o 
   8  -1   6        0.03        0.42     11.08 o 
   9  -1   6        0.67        0.00     10.86 o 
 -10   0   6        1.17       14.83     16.66 o 
  -9   0   6        0.77        5.33     15.60 o 
  -8   0   6      112.30      125.59     19.31 o 
  -7   0   6       16.11       24.69     13.98 o 
  -6   0   6      479.52      489.81     26.88 o 
  -5   0   6      820.54      724.62     10.68 o 
  -4   0   6      381.75      404.10      9.12 o 
  -3   0   6       54.31       71.54      5.78 o 
  -2   0   6     1408.40     1430.90     16.44 o 
  -1   0   6      121.78      146.03      6.18 o 
   0   0   6     3392.34     3356.84     24.37 o 
   1   0   6      176.88      176.18      8.00 o 
   2   0   6      838.52      916.03     15.35 o 
   3   0   6      242.36      222.80      9.56 o 
   4   0   6     1227.81     1288.61     20.64 o 
   5   0   6      181.74      181.18     10.84 o 
   6   0   6      326.38      355.11     17.01 o 
   7   0   6       47.19       42.66     10.39 o 
   8   0   6       68.90       71.39     12.32 o 
   9   0   6        0.41        0.00     11.48 o 
  -9   1   6      119.17      121.48     19.48 o 
  -8   1   6       75.25       87.64     17.52 o 
  -7   1   6      988.33      979.28     38.48 o 
  -6   1   6        1.56        0.00     13.83 o 
  -5   1   6      164.48      149.97     11.31 o 
  -4   1   6      131.42      105.50     12.23 o 
  -3   1   6       68.65       54.57      5.00 o 
  -2   1   6     1956.11     1984.25     27.54 o 
  -1   1   6     6802.18     6743.65     33.54 o 
   0   1   6      344.03      365.95      7.78 o 
   1   1   6      273.50      265.87      7.96 o 
   2   1   6       60.35       81.34      6.10 o 
   3   1   6        5.52        2.53      5.32 o 
   4   1   6      787.95      814.76     16.16 o 
   5   1   6      610.78      589.01     14.84 o 
   6   1   6        8.20       12.51      7.07 o 
   7   1   6      100.15      106.61     12.57 o 
   8   1   6       66.63       67.35     11.69 o 
   9   1   6        0.52        0.00     10.52 o 
  -9   2   6       59.95       58.78     18.33 o 
  -8   2   6     1574.35     1656.80     53.43 o 
  -7   2   6       20.36       13.62     14.53 o 
  -6   2   6      576.61      534.34     27.47 o 
  -5   2   6        5.01        3.28     12.33 o 
  -4   2   6      912.15      838.33     28.96 o 
  -3   2   6      208.00      221.74      4.78 o 
  -2   2   6     3076.83     3078.22     24.44 o 
  -1   2   6      202.03      213.53      6.02 o 
   0   2   6     3009.09     2951.56     19.06 o 
   1   2   6        2.38        1.02      3.20 o 
   2   2   6        8.02        4.81      3.88 o 
   3   2   6       18.17        9.61      4.48 o 
   4   2   6      343.18      312.53     12.44 o 
   5   2   6      590.33      635.95     14.99 o 
   6   2   6      264.42      261.74      9.47 o 
   7   2   6        0.03        0.00      8.93 o 
   8   2   6        0.73        0.00      9.67 o 
   9   2   6        9.69       10.46     10.27 o 
  10   2   6        6.99        0.00     10.77 o 
  -9   3   6      135.07      124.89     22.77 o 
  -8   3   6        2.86        0.00     17.01 o 
  -7   3   6      636.03      658.82     33.20 o 
  -6   3   6       51.65       39.67     12.46 o 
  -5   3   6      187.31      150.82     16.89 o 
  -4   3   6      547.45      641.91     31.84 o 
  -3   3   6      886.53      861.21     24.80 o 
  -2   3   6        0.15        1.87      3.17 o 
  -1   3   6      267.27      211.24      6.83 o 
   0   3   6     3980.07     4178.82     21.74 o 
   1   3   6      118.43      112.83      4.42 o 
   2   3   6      229.72      281.27      6.19 o 
   3   3   6        2.66        9.99      5.35 o 
   4   3   6       21.20       30.38      6.87 o 
   5   3   6     2052.54     2089.68     24.42 o 
   6   3   6        6.73       11.87      5.00 o 
   7   3   6       25.35       20.77      6.98 o 
   8   3   6        0.10        0.00      8.79 o 
   9   3   6      218.80      234.00     15.18 o 
  10   3   6        0.08        0.00      9.40 o 
  -9   4   6        1.82        0.00     12.82 o 
  -8   4   6      322.46      304.33     26.98 o 
  -7   4   6      141.50      120.12     18.44 o 
  -6   4   6       53.67       48.62     15.21 o 
  -5   4   6      174.86      156.92     16.88 o 
  -4   4   6      868.80      879.69     32.13 o 
  -3   4   6        2.97        5.03      3.47 o 
  -2   4   6     1877.66     1799.06     20.64 o 
  -1   4   6      145.13      160.13      6.15 o 
   0   4   6      471.28      491.86      9.76 o 
   1   4   6     2373.85     2436.56     20.67 o 
   2   4   6      865.59      857.13     15.17 o 
   3   4   6      350.41      358.63      9.11 o 
   4   4   6     2625.39     2685.63     27.10 o 
   5   4   6       20.88        6.38      5.35 o 
   6   4   6      934.18      954.35     14.54 o 
   7   4   6       80.01       74.55      7.44 o 
   8   4   6      224.04      216.95     19.21 o 
   9   4   6       76.88       77.24     11.60 o 
  10   4   6      317.89      294.83     16.65 o 
  -8   5   6      241.39      267.45     26.65 o 
  -7   5   6        5.88       12.98     14.88 o 
  -6   5   6      268.66      271.32     23.00 o 
  -5   5   6       19.86       21.15     12.15 o 
  -4   5   6      468.69      452.99      9.26 o 
  -3   5   6     1768.81     1843.33     22.48 o 
  -2   5   6      344.48      363.76     11.14 o 
  -1   5   6     1346.09     1352.74     19.73 o 
   0   5   6      356.54      396.01      7.95 o 
   1   5   6     1839.15     1904.89     15.67 o 
   2   5   6      223.32      216.16      7.17 o 
   3   5   6     3294.98     3276.81     26.97 o 
   4   5   6       56.95       75.89      5.71 o 
   5   5   6     2165.48     2200.91     18.20 o 
   6   5   6      298.17      298.58      8.29 o 
   7   5   6      265.11      254.57      9.86 o 
   8   5   6       69.36       65.32      7.07 o 
   9   5   6     1390.18     1357.66     28.56 o 
  10   5   6        2.51        8.44      8.43 o 
  -8   6   6      143.07      173.60     23.53 o 
  -7   6   6       65.96       59.65     17.19 o 
  -6   6   6        8.89        0.00     13.67 o 
  -5   6   6      347.45      341.75      6.39 o 
  -4   6   6      129.49      126.17      5.49 o 
  -3   6   6       25.38       22.30      4.44 o 
  -2   6   6     3181.65     3170.09     26.87 o 
  -1   6   6        8.89       11.19      4.31 o 
   0   6   6      208.42      225.01      6.06 o 
   1   6   6       27.06       28.08      2.43 o 
   2   6   6     1389.13     1339.54     15.32 o 
   3   6   6      630.51      612.86     14.62 o 
   4   6   6      371.76      354.53      6.19 o 
   5   6   6      247.17      230.92      6.97 o 
   6   6   6       22.86       30.33      5.14 o 
   7   6   6      667.54      641.54     15.61 o 
   8   6   6       19.65       23.01      5.38 o 
   9   6   6        5.40        6.73      6.60 o 
  10   6   6      253.42      247.84     14.25 o 
  -7   7   6       50.43       49.78     19.77 o 
  -6   7   6       46.13       56.64     16.49 o 
  -5   7   6       35.47       41.20      4.11 o 
  -4   7   6      792.93      832.27     13.73 o 
  -3   7   6      116.05      123.06      7.45 o 
  -2   7   6        0.11        0.00      5.17 o 
  -1   7   6       22.53       20.45      5.04 o 
   0   7   6        2.77        4.36      4.00 o 
   1   7   6     1059.99     1066.01     10.86 o 
   2   7   6       77.12       90.24      4.80 o 
   3   7   6     2887.18     2895.42     49.44 o 
   4   7   6       96.36      101.22      5.01 o 
   5   7   6      899.15      932.17     15.10 o 
   6   7   6     1527.04     1504.86     39.81 o 
   7   7   6     1124.36     1091.61     16.82 o 
   8   7   6        5.40        5.77      5.12 o 
   9   7   6       76.12       86.99      8.50 o 
  10   7   6        0.34        3.51     13.80 o 
  -6   8   6      258.03      266.48     25.49 o 
  -5   8   6      120.30      102.04      8.27 o 
  -4   8   6      888.68      874.95     19.63 o 
  -3   8   6     1182.15     1168.22     19.25 o 
  -2   8   6      501.98      526.90     11.54 o 
  -1   8   6       14.54       10.88      5.16 o 
   0   8   6        5.49        2.99      4.70 o 
   1   8   6       13.36       13.81      3.50 o 
   2   8   6     1583.62     1528.98     13.30 o 
   3   8   6      986.23      952.70     15.34 o 
   4   8   6      120.46      111.06      5.85 o 
   5   8   6      196.85      202.38     10.57 o 
   6   8   6        6.19        7.69      6.51 o 
   7   8   6       36.45       40.75     15.43 o 
   8   8   6      452.79      442.34     13.31 o 
   9   8   6      341.72      321.44     26.54 o 
  10   8   6      342.79      414.36     29.44 o 
  -6   9   6        0.81        0.00     13.12 o 
  -5   9   6       71.25       97.63     12.02 o 
  -4   9   6       34.76       37.22      8.52 o 
  -3   9   6      203.91      204.71     11.88 o 
  -2   9   6       13.65        7.85      6.78 o 
  -1   9   6       37.62       37.80      6.56 o 
   0   9   6      380.41      377.71     12.23 o 
   1   9   6       24.49       31.84      4.32 o 
   2   9   6        1.28        0.37      3.99 o 
   3   9   6      507.13      500.19     10.67 o 
   4   9   6       94.46      102.77      6.36 o 
   5   9   6       18.46       19.10      5.76 o 
   6   9   6        0.13        2.54      6.61 o 
   7   9   6       40.44       38.35      8.37 o 
   8   9   6      648.41      640.50     20.41 o 
   9   9   6      124.95      157.08     21.58 o 
  10   9   6       33.14       31.42     17.30 o 
  -5  10   6        7.22        0.00     12.67 o 
  -4  10   6      307.14      297.40     14.52 o 
  -3  10   6      326.18      342.68     24.34 o 
  -2  10   6      487.85      487.13     14.41 o 
  -1  10   6     1038.66     1049.96     19.34 o 
   0  10   6      100.60       96.10     10.08 o 
   1  10   6       41.75       44.93      6.06 o 
   2  10   6      596.72      616.92     10.03 o 
   3  10   6        0.64        0.00      3.41 o 
   4  10   6      812.11      831.09     18.37 o 
   5  10   6      235.57      245.79     10.88 o 
   6  10   6        5.44        7.30      7.32 o 
   7  10   6       15.13       15.30      7.73 o 
   8  10   6      842.45      897.51     23.89 o 
   9  10   6      154.23      173.01     17.62 o 
  10  10   6       68.93       68.58     11.76 o 
  -4  11   6       16.46       18.56     16.45 o 
  -3  11   6       84.78       92.70     18.81 o 
  -2  11   6        1.10        3.37     12.39 o 
  -1  11   6     1113.83     1057.11     20.53 o 
   0  11   6      123.77      100.43      8.16 o 
   1  11   6      299.26      317.16     13.89 o 
   2  11   6      171.70      155.68      6.56 o 
   3  11   6     1105.12     1169.04     13.10 o 
   4  11   6       49.74       53.32      7.38 o 
   5  11   6      553.91      573.08     28.56 o 
   6  11   6        6.94        0.00      7.25 o 
   7  11   6      213.10      225.09     14.16 o 
   8  11   6       38.78       52.12      9.63 o 
   9  11   6      149.12      136.82     13.33 o 
  10  11   6       11.23        1.02     14.85 o 
  -3  12   6       94.73       87.44     17.54 o 
  -2  12   6       15.13       19.03     15.31 o 
  -1  12   6        9.56        4.66     13.22 o 
   0  12   6      635.08      657.52     16.88 o 
   1  12   6       74.42       72.37      9.74 o 
   2  12   6      766.21      795.28     15.68 o 
   3  12   6      244.50      234.65      8.45 o 
   4  12   6      140.05      143.70     13.63 o 
   5  12   6       33.87       31.27      7.70 o 
   6  12   6      208.24      223.10     20.09 o 
   7  12   6       82.51       79.48      9.75 o 
   8  12   6      570.48      621.94     21.03 o 
   9  12   6       13.56        7.30     17.81 o 
  -2  13   6       62.97       57.98     17.94 o 
  -1  13   6      299.17      257.55     22.28 o 
   0  13   6       43.32       36.39      9.79 o 
   1  13   6      110.71      126.60     12.03 o 
   2  13   6        0.70        0.00      5.30 o 
   3  13   6      413.73      432.44     12.56 o 
   4  13   6       70.23       66.33      9.49 o 
   5  13   6       16.04       15.68      7.31 o 
   6  13   6        1.77        4.12      7.42 o 
   7  13   6        3.22        3.60      8.03 o 
   8  13   6       18.62       16.78     17.27 o 
  -1  14   6      162.71      141.22     14.10 o 
   0  14   6       54.71       61.19     11.19 o 
   1  14   6       42.97       51.77     11.92 o 
   2  14   6        0.85        2.33      5.85 o 
   3  14   6       34.49       29.25      8.68 o 
   4  14   6      129.44      114.15     10.97 o 
   5  14   6        7.78        2.89      8.42 o 
   6  14   6      303.19      338.40     29.12 o 
   7  14   6        1.04        0.00     16.30 o 
   8  14   6      131.92      158.78     22.86 o 
   2  15   6        0.31       11.12     13.06 o 
   3  15   6        9.91        0.76     13.32 o 
   4  15   6        2.19       14.06     14.56 o 
   5  15   6       23.95       17.64     16.20 o 
   6  15   6       53.62       55.00     19.59 o 
  -6 -10   7        9.49        7.21     18.76 o 
  -5 -10   7       32.48       32.90     17.26 o 
  -4 -10   7        7.55        4.63     16.99 o 
  -3 -10   7      322.22      403.23     35.22 o 
  -2 -10   7        5.55        0.00     15.97 o 
  -1 -10   7      118.20      115.35     23.33 o 
   0 -10   7       62.63       50.00     21.72 o 
  -7  -9   7        0.20        0.00     18.66 o 
  -6  -9   7        0.41        0.00     15.63 o 
  -5  -9   7      196.11      206.46     26.31 o 
  -4  -9   7      133.45      155.28     21.56 o 
  -3  -9   7       33.40       40.72     19.65 o 
  -2  -9   7      320.40      365.49     32.32 o 
  -1  -9   7       26.65       29.36     17.49 o 
   0  -9   7       45.33       42.83     16.59 o 
   1  -9   7      171.42      174.16     23.86 o 
   2  -9   7       56.53       60.86     18.49 o 
  -8  -8   7        9.46        6.64     20.05 o 
  -7  -8   7       13.50       11.97     19.35 o 
  -6  -8   7       83.25       68.98     20.95 o 
  -5  -8   7       64.23       52.37     21.35 o 
  -4  -8   7        2.75        1.16     15.24 o 
  -3  -8   7      211.90      230.03     24.05 o 
  -2  -8   7       31.41       32.76     19.57 o 
  -1  -8   7      170.75      167.52     22.96 o 
   0  -8   7       96.65       95.21     21.66 o 
   1  -8   7      277.05      252.98     24.80 o 
   2  -8   7        0.01        0.25     16.92 o 
   3  -8   7       38.73       46.91     20.85 o 
  -8  -7   7       13.89       13.59     17.56 o 
  -7  -7   7       56.14       53.64     19.60 o 
  -6  -7   7      245.56      221.51     24.27 o 
  -5  -7   7       34.31       29.38     15.30 o 
  -4  -7   7      323.80      309.96     28.80 o 
  -3  -7   7      182.82      195.09     21.79 o 
  -2  -7   7       83.97      110.30     21.58 o 
  -1  -7   7       23.56        6.93     16.86 o 
   0  -7   7       93.92       97.51     18.84 o 
   1  -7   7       10.84       18.35     16.28 o 
   2  -7   7        4.32       18.81     17.93 o 
   3  -7   7      149.08      155.41     22.17 o 
   4  -7   7      292.64      307.63     29.87 o 
  -9  -6   7        0.52        3.45     15.85 o 
  -8  -6   7       38.64       41.93     19.25 o 
  -7  -6   7        6.50        0.00     14.21 o 
  -6  -6   7        0.40        0.00     17.05 o 
  -5  -6   7      571.19      630.13     35.97 o 
  -4  -6   7       12.77       11.71     14.42 o 
  -3  -6   7      502.65      498.32     32.08 o 
  -2  -6   7       38.08       44.69     16.24 o 
  -1  -6   7        0.68        4.83     17.68 o 
   0  -6   7        0.50        0.00     14.13 o 
   1  -6   7       87.90       86.86     19.56 o 
   2  -6   7       37.56       33.55     13.90 o 
   3  -6   7        2.13        0.44     14.18 o 
   4  -6   7        7.54       18.01     18.58 o 
   5  -6   7       38.53       35.09     14.33 o 
  -9  -5   7        0.00        0.00     18.27 o 
  -8  -5   7       12.07        2.36     13.17 o 
  -7  -5   7      464.14      475.99     28.92 o 
  -6  -5   7      209.13      230.43     15.16 o 
  -5  -5   7      651.40      653.72     22.42 o 
  -4  -5   7      289.03      330.38     30.94 o 
  -3  -5   7        1.25        8.11     10.09 o 
  -2  -5   7       33.06       45.80     16.87 o 
  -1  -5   7       17.17       14.53     12.90 o 
   0  -5   7       62.11       49.65     18.15 o 
   1  -5   7      224.25      177.14     22.71 o 
   2  -5   7      460.09      474.81     29.90 o 
   3  -5   7        1.19        0.00     12.83 o 
   4  -5   7      175.59      180.04     22.07 o 
   5  -5   7       47.18       39.99     11.87 o 
   6  -5   7        0.33        0.00     16.64 o 
  -9  -4   7      317.25      339.10     31.14 o 
  -8  -4   7      167.48      172.86     25.51 o 
  -7  -4   7      827.50      882.24     33.27 o 
  -6  -4   7      282.60      266.13     14.47 o 
  -5  -4   7     1888.78     1823.11     32.62 o 
  -4  -4   7       76.46       80.87     10.57 o 
  -3  -4   7      852.21      842.55     22.14 o 
  -2  -4   7     1173.75     1218.83     36.66 o 
  -1  -4   7      766.92      759.36     18.73 o 
   0  -4   7       27.68       34.76     17.08 o 
   1  -4   7     1436.81     1423.28     44.04 o 
   2  -4   7      144.15      137.01     18.19 o 
   3  -4   7       36.23       22.91     13.06 o 
   4  -4   7       83.49       79.29     18.60 o 
   5  -4   7       98.15       94.37     18.45 o 
   6  -4   7       31.47       28.40     15.88 o 
   7  -4   7       31.92       45.38     17.60 o 
  -9  -3   7        4.44        4.48     10.88 o 
  -8  -3   7        0.46        0.00      7.20 o 
  -7  -3   7      104.66      109.05      9.28 o 
  -6  -3   7      924.30      956.85     22.29 o 
  -5  -3   7     1066.82     1041.28     23.74 o 
  -4  -3   7       45.66       44.97      7.47 o 
  -3  -3   7       83.26       63.26      7.64 o 
  -2  -3   7       35.30       36.23      8.02 o 
  -1  -3   7      807.63      828.65     19.51 o 
   0  -3   7      797.27      780.37     18.56 o 
   1  -3   7       38.00       37.68      7.26 o 
   2  -3   7     1788.95     1790.46     32.17 o 
   3  -3   7      146.17      145.82     14.69 o 
   4  -3   7      123.20       95.93     13.73 o 
   5  -3   7       62.79       51.75     12.89 o 
   6  -3   7      839.47      866.83     29.15 o 
   7  -3   7       33.36       29.43     12.23 o 
  -9  -2   7        1.28        5.54     12.17 o 
  -8  -2   7      137.59      105.30     17.85 o 
  -7  -2   7      146.50      144.90      5.65 o 
  -6  -2   7       37.46       27.92      7.27 o 
  -5  -2   7     2334.01     2325.74     65.81 o 
  -4  -2   7       95.08       94.56      7.64 o 
  -3  -2   7      187.47      173.60      9.42 o 
  -2  -2   7      888.33      903.73     15.06 o 
  -1  -2   7      471.19      479.23     13.31 o 
   0  -2   7      818.49      806.77     17.85 o 
   1  -2   7      708.37      638.23     17.11 o 
   2  -2   7        0.07        1.25      6.21 o 
   3  -2   7      216.65      229.96     11.96 o 
   4  -2   7       99.84       97.21     12.66 o 
   5  -2   7      154.71      143.12     20.63 o 
   6  -2   7        3.15        2.13     11.30 o 
   7  -2   7      529.62      552.47     23.81 o 
   8  -2   7       36.08       46.68     12.17 o 
  -9  -1   7       61.86       54.80     18.42 o 
  -8  -1   7       18.00       23.66     15.50 o 
  -7  -1   7      143.17      125.88     18.58 o 
  -6  -1   7       64.06       70.75      8.66 o 
  -5  -1   7      483.69      473.37     11.95 o 
  -4  -1   7      293.66      314.33     10.43 o 
  -3  -1   7       33.04       32.38      6.05 o 
  -2  -1   7      317.61      349.14     13.09 o 
  -1  -1   7        6.64        9.63      5.38 o 
   0  -1   7     1116.33     1178.92     16.20 o 
   1  -1   7     1802.83     1861.80     27.94 o 
   2  -1   7     1862.95     1918.82     25.57 o 
   3  -1   7     1178.11     1224.31     18.58 o 
   4  -1   7       41.09       38.88      8.30 o 
   5  -1   7       27.73       26.10     16.25 o 
   6  -1   7      405.04      414.09     19.58 o 
   7  -1   7      129.97      115.98     28.35 o 
   8  -1   7       71.35      102.60     13.84 o 
  -9   0   7      219.95      243.13     25.73 o 
  -8   0   7       27.74       11.24     13.61 o 
  -7   0   7       42.61       22.43     15.37 o 
  -6   0   7      518.52      524.06     28.44 o 
  -5   0   7      483.33      420.42     20.77 o 
  -4   0   7      167.39      171.13      6.74 o 
  -3   0   7        1.16        0.00      5.79 o 
  -2   0   7       71.09       86.97      6.27 o 
  -1   0   7      354.12      303.58      8.43 o 
   0   0   7      831.32      847.84     13.03 o 
   1   0   7     1270.48     1206.97     15.70 o 
   2   0   7        0.43        0.00      5.76 o 
   3   0   7      852.19      893.57     15.07 o 
   4   0   7      608.41      609.71     13.70 o 
   5   0   7      172.68      154.48     13.58 o 
   6   0   7        2.75        9.99      8.92 o 
   7   0   7      636.81      595.69     26.04 o 
   8   0   7        0.08        0.00     10.36 o 
   9   0   7        2.34        0.00     11.67 o 
  -9   1   7        2.63       15.76     12.91 o 
  -8   1   7      107.73      134.65     19.66 o 
  -7   1   7      625.43      631.90     31.79 o 
  -6   1   7      473.45      533.80     29.49 o 
  -5   1   7      127.72      108.04     14.60 o 
  -4   1   7       42.20       38.64      3.86 o 
  -3   1   7        0.86        3.43      4.17 o 
  -2   1   7      212.49      203.58      7.31 o 
  -1   1   7        3.83        1.27      4.83 o 
   0   1   7     2740.95     2585.39     20.47 o 
   1   1   7      163.77      171.53      6.80 o 
   2   1   7       58.16       45.62      5.59 o 
   3   1   7       97.65       71.34      6.74 o 
   4   1   7       70.61       84.69      7.12 o 
   5   1   7      268.42      306.75     15.23 o 
   6   1   7       79.00       86.18      9.09 o 
   7   1   7       60.94       63.42     13.66 o 
   8   1   7      172.92      170.98     14.91 o 
   9   1   7       25.07       23.08     11.18 o 
  -9   2   7      173.54      168.70     21.74 o 
  -8   2   7        3.18        2.67     14.51 o 
  -7   2   7      349.53      362.05     25.67 o 
  -6   2   7      100.95       93.70     16.26 o 
  -5   2   7      364.14      364.35     22.44 o 
  -4   2   7      707.42      731.76     20.22 o 
  -3   2   7       21.30       32.35      3.51 o 
  -2   2   7       36.08       43.25      4.12 o 
  -1   2   7     1540.46     1509.39     16.67 o 
   0   2   7        3.57        3.33      4.78 o 
   1   2   7     1617.03     1562.95     21.18 o 
   2   2   7      329.82      335.03      8.93 o 
   3   2   7      185.48      184.12      7.73 o 
   4   2   7      122.70      121.01      8.40 o 
   5   2   7     1176.68     1156.86     20.42 o 
   6   2   7      272.82      270.25     12.08 o 
   7   2   7      659.50      672.76     37.76 o 
   8   2   7       58.61       75.96     12.10 o 
   9   2   7        0.41        0.00     10.31 o 
  -9   3   7        1.23        2.18     16.66 o 
  -8   3   7      644.59      674.09     37.43 o 
  -7   3   7        9.02        0.00     16.65 o 
  -6   3   7     1144.81     1126.46     41.18 o 
  -5   3   7       65.26       49.23     15.84 o 
  -4   3   7      378.08      385.74     15.75 o 
  -3   3   7      160.57      148.57      6.15 o 
  -2   3   7     4177.16     4278.56     25.84 o 
  -1   3   7      131.26      164.00      5.71 o 
   0   3   7     4912.14     4906.09     38.55 o 
   1   3   7       13.41       15.07      3.02 o 
   2   3   7      941.80      922.94     11.76 o 
   3   3   7       21.69       14.89      4.08 o 
   4   3   7     1032.97     1036.07     16.95 o 
   5   3   7      260.93      289.93     12.07 o 
   6   3   7      405.90      406.08     12.69 o 
   7   3   7      130.69      122.10      9.50 o 
   8   3   7      271.93      248.96     15.41 o 
   9   3   7       74.31       58.64     11.07 o 
  10   3   7       39.16       48.18     11.23 o 
  -8   4   7        7.36       11.73     14.64 o 
  -7   4   7      559.89      616.15     34.75 o 
  -6   4   7        3.14        7.56     14.17 o 
  -5   4   7      509.12      542.92     29.20 o 
  -4   4   7      151.52      142.18     17.23 o 
  -3   4   7     3673.02     3797.60     28.48 o 
  -2   4   7      314.11      333.03      7.25 o 
  -1   4   7     2793.01     2746.04     23.23 o 
   0   4   7      468.77      525.96      8.67 o 
   1   4   7      804.42      759.47     14.42 o 
   2   4   7       87.42       73.96      2.89 o 
   3   4   7      103.37       83.03      6.07 o 
   4   4   7      138.32      160.05      8.96 o 
   5   4   7     1546.29     1541.58     21.15 o 
   6   4   7        1.85        4.85      5.30 o 
   7   4   7       63.34       77.11      7.75 o 
   8   4   7       72.34       77.54     10.43 o 
   9   4   7       56.97       40.14      9.58 o 
  10   4   7       19.66       22.39      9.63 o 
  -8   5   7      283.92      311.60     27.64 o 
  -7   5   7       15.93       19.44     15.25 o 
  -6   5   7      305.91      265.65     22.98 o 
  -5   5   7       17.42       21.88     14.18 o 
  -4   5   7      437.96      429.46      8.29 o 
  -3   5   7      217.30      246.75      8.17 o 
  -2   5   7     1447.14     1394.09     17.63 o 
  -1   5   7     1039.77     1057.23     26.67 o 
   0   5   7        4.48        8.77      4.74 o 
   1   5   7       75.64       64.40      6.50 o 
   2   5   7      675.45      728.62     12.75 o 
   3   5   7      747.37      743.34      9.49 o 
   4   5   7      513.99      475.83     11.48 o 
   5   5   7       33.68       27.31      5.51 o 
   6   5   7      278.40      251.15     11.57 o 
   7   5   7        4.65        1.78      5.15 o 
   8   5   7       46.55       37.22      6.57 o 
   9   5   7       53.19       43.43      9.08 o 
  10   5   7      104.55       88.30     11.06 o 
  -7   6   7      496.88      466.86     31.90 o 
  -6   6   7        0.05        3.09     15.56 o 
  -5   6   7      157.31      144.79     20.64 o 
  -4   6   7      530.06      520.87     11.62 o 
  -3   6   7     1557.64     1601.68     19.49 o 
  -2   6   7      211.16      215.91      8.69 o 
  -1   6   7     1283.17     1325.45     21.38 o 
   0   6   7      108.67      115.51      5.53 o 
   1   6   7      420.87      425.94      8.70 o 
   2   6   7      330.96      337.37      9.15 o 
   3   6   7      905.71      926.45     13.76 o 
   4   6   7        4.46        6.43      2.55 o 
   5   6   7     1393.43     1430.96     18.09 o 
   6   6   7        0.35        2.24      4.03 o 
   7   6   7       12.53        8.51      4.69 o 
   8   6   7       13.08        8.75      5.19 o 
   9   6   7      289.92      321.63     25.30 o 
  10   6   7      172.64      155.57     11.91 o 
  -7   7   7       19.89       20.73     20.02 o 
  -6   7   7      115.36      112.43     20.18 o 
  -5   7   7      156.64      152.86      5.04 o 
  -4   7   7       99.83      106.87     13.62 o 
  -3   7   7      460.54      447.95     12.63 o 
  -2   7   7       12.04       10.84      5.09 o 
  -1   7   7      488.17      475.70     10.94 o 
   0   7   7        2.58        6.06      3.93 o 
   1   7   7      163.11      158.10      4.45 o 
   2   7   7     1739.74     1750.70     22.21 o 
   3   7   7       47.93       44.90      4.34 o 
   4   7   7     1568.97     1603.31     15.53 o 
   5   7   7      383.33      379.83      5.37 o 
   6   7   7      593.58      586.29      9.78 o 
   7   7   7      184.10      182.87      8.42 o 
   8   7   7      245.87      248.81      9.23 o 
   9   7   7      159.18      144.86     11.22 o 
  10   7   7      244.72      200.02     22.35 o 
  -6   8   7      319.86      282.97     26.83 o 
  -5   8   7       16.69       17.76      7.30 o 
  -4   8   7       21.16       25.38      6.71 o 
  -3   8   7       56.81       57.87      6.88 o 
  -2   8   7        9.95        8.17      5.75 o 
  -1   8   7      166.20      167.58      8.66 o 
   0   8   7      311.60      328.41     10.74 o 
   1   8   7      322.14      350.35      7.15 o 
   2   8   7      486.08      503.51     10.01 o 
   3   8   7     1375.48     1391.91     17.20 o 
   4   8   7      177.47      166.40     16.32 o 
   5   8   7       13.24       10.75      3.02 o 
   6   8   7        4.78        0.57      5.87 o 
   7   8   7      299.08      290.69     24.30 o 
   8   8   7       71.68       69.55      4.90 o 
   9   8   7      252.72      227.92     23.93 o 
  10   8   7       20.80       14.47     14.89 o 
  -6   9   7       21.89       19.52     13.33 o 
  -5   9   7       28.39       31.80     16.30 o 
  -4   9   7      257.76      253.13     14.31 o 
  -3   9   7       16.34       12.82      7.62 o 
  -2   9   7     1571.93     1546.40     22.57 o 
  -1   9   7       98.20       93.30      7.86 o 
   0   9   7       10.36       13.20      5.29 o 
   1   9   7      149.39      159.10      7.22 o 
   2   9   7     2604.78     2623.49     16.54 o 
   3   9   7      635.27      655.63     12.28 o 
   4   9   7      297.08      289.77     22.08 o 
   5   9   7       12.14       12.45      3.94 o 
   6   9   7      247.97      235.14     10.17 o 
   7   9   7       70.26       71.15      8.31 o 
   8   9   7      316.21      332.12     15.29 o 
   9   9   7       49.97       50.50     18.50 o 
  10   9   7      401.81      439.24     31.92 o 
  -5  10   7       46.12       58.52     18.34 o 
  -4  10   7      120.57      126.62     10.81 o 
  -3  10   7      615.49      616.78     21.77 o 
  -2  10   7       45.03       32.98      6.94 o 
  -1  10   7      729.58      719.90     16.65 o 
   0  10   7       63.46       63.13      7.10 o 
   1  10   7      818.48      845.87     18.51 o 
   2  10   7      103.53      106.98      5.70 o 
   3  10   7      787.83      738.52     14.22 o 
   4  10   7        0.13        0.56      2.72 o 
   5  10   7     1025.78      987.72     25.07 o 
   6  10   7     1629.39     1635.91     24.09 o 
   7  10   7      839.08      865.21     20.44 o 
   8  10   7       58.00       64.00      9.26 o 
   9  10   7       42.44       49.41     10.55 o 
  10  10   7       18.46       19.43     16.45 o 
  -4  11   7      282.33      270.34     24.96 o 
  -3  11   7        0.03        3.94      9.62 o 
  -2  11   7      201.64      216.74     13.58 o 
  -1  11   7      176.72      177.04     10.04 o 
   0  11   7       55.11       48.10      9.01 o 
   1  11   7        7.81        9.03      5.31 o 
   2  11   7      243.49      263.73      8.88 o 
   3  11   7      188.17      171.65      8.53 o 
   4  11   7        3.40        4.18      4.15 o 
   5  11   7      297.13      308.89     11.52 o 
   6  11   7      146.42      145.93      9.11 o 
   7  11   7       21.03       25.61      7.76 o 
   8  11   7       38.01       45.37      9.33 o 
   9  11   7       94.42       96.71     19.08 o 
  -3  12   7       78.32       71.86     10.23 o 
  -2  12   7       26.08        9.86      8.87 o 
  -1  12   7       34.53       36.90      9.50 o 
   0  12   7      317.56      308.63     11.90 o 
   1  12   7      373.13      369.38     15.92 o 
   2  12   7       39.30       27.58      5.63 o 
   3  12   7      559.37      543.21     11.22 o 
   4  12   7      254.11      240.27     11.02 o 
   5  12   7      167.05      152.89     12.97 o 
   6  12   7        0.70        0.00      5.58 o 
   7  12   7       45.67       50.04      8.08 o 
   8  12   7      117.07      142.38     21.87 o 
   9  12   7      189.42      217.99     25.14 o 
  -2  13   7       88.07       67.97     10.82 o 
  -1  13   7       29.32       14.16      9.25 o 
   0  13   7      147.24      166.74     13.13 o 
   1  13   7        8.79        5.42      7.87 o 
   2  13   7      296.72      283.04     13.74 o 
   3  13   7       22.75       14.30      6.12 o 
   4  13   7      174.55      174.18     10.03 o 
   5  13   7        3.25        3.75      5.77 o 
   6  13   7        1.30        0.00     14.54 o 
   7  13   7       79.71       78.56     20.21 o 
   8  13   7      953.15     1060.52     46.95 o 
   0  14   7      282.03      266.21     24.81 o 
   1  14   7       89.97       96.13     11.39 o 
   2  14   7        0.14        0.00      7.19 o 
   3  14   7      172.56      152.04     22.20 o 
   4  14   7        0.62        0.00     14.55 o 
   5  14   7      121.81      159.89     22.79 o 
   6  14   7        5.48       14.92     17.02 o 
   7  14   7       18.78        8.62     17.06 o 
   2  15   7        2.51        5.54     12.44 o 
   3  15   7        1.03        0.00     15.46 o 
   4  15   7        8.91        7.33     12.91 o 
   5  15   7        3.51       11.63     17.28 o 
   6  15   7      288.31      300.79     28.22 o 
  -6  -9   8        4.18        0.00     18.02 o 
  -5  -9   8       24.90       13.55     20.48 o 
  -4  -9   8        1.37        0.97     21.23 o 
  -3  -9   8      170.26      179.09     24.69 o 
  -2  -9   8       26.67       38.40     21.52 o 
  -1  -9   8      130.38      139.98     25.48 o 
   0  -9   8       18.03        0.00     18.79 o 
  -7  -8   8        0.02        2.33     20.74 o 
  -6  -8   8       15.79        6.60     18.97 o 
  -5  -8   8       78.17       71.36     23.48 o 
  -4  -8   8       91.58      146.29     22.80 o 
  -3  -8   8       14.90        7.08     19.97 o 
  -2  -8   8      395.52      397.73     32.93 o 
  -1  -8   8       36.70       44.69     21.17 o 
   0  -8   8       23.89        7.71     17.79 o 
   1  -8   8       31.38       26.81     16.52 o 
   2  -8   8       32.07       37.89     19.28 o 
  -8  -7   8       56.98       66.66     20.82 o 
  -7  -7   8       41.04       31.25     19.40 o 
  -6  -7   8        6.36        5.07     17.57 o 
  -5  -7   8       22.21       16.02     16.48 o 
  -4  -7   8       30.53       45.57     20.69 o 
  -3  -7   8      421.28      477.85     34.21 o 
  -2  -7   8       45.79       49.23     17.50 o 
  -1  -7   8       62.04       66.48     21.34 o 
   0  -7   8      104.27      113.60     21.63 o 
   1  -7   8      301.15      314.45     27.50 o 
   2  -7   8      165.30      143.63     23.70 o 
   3  -7   8      411.70      438.46     33.97 o 
  -8  -6   8       78.72      107.61     24.34 o 
  -7  -6   8        9.91        8.36     16.44 o 
  -6  -6   8      116.29      112.61     19.74 o 
  -5  -6   8      125.91      116.86     22.17 o 
  -4  -6   8      480.26      478.80     32.79 o 
  -3  -6   8      231.70      222.60     26.43 o 
  -2  -6   8      260.25      270.82     26.22 o 
  -1  -6   8       48.79       39.99     19.54 o 
   0  -6   8       23.40       35.99     17.99 o 
   1  -6   8      163.01      161.59     22.62 o 
   2  -6   8       64.41       74.46     18.49 o 
   3  -6   8      108.41      108.52     22.81 o 
   4  -6   8      199.55      233.71     25.95 o 
  -9  -5   8      493.37      499.15     36.84 o 
  -8  -5   8       56.20       39.53     18.05 o 
  -7  -5   8        0.64        6.45     17.70 o 
  -6  -5   8        3.11        6.46      9.94 o 
  -5  -5   8       70.94       81.54     18.42 o 
  -4  -5   8       41.61       40.39     16.84 o 
  -3  -5   8      602.90      608.32     34.27 o 
  -2  -5   8        1.69        4.97     17.28 o 
  -1  -5   8      453.71      431.85     28.72 o 
   0  -5   8       25.56       28.55     15.30 o 
   1  -5   8      126.86      119.47     20.61 o 
   2  -5   8        1.33        0.00     14.00 o 
   3  -5   8      101.88      110.25     20.65 o 
   4  -5   8      118.52      116.92     18.57 o 
   5  -5   8       10.83        3.39     17.22 o 
  -9  -4   8        0.61        3.30     19.81 o 
  -8  -4   8      176.36      178.37     11.77 o 
  -7  -4   8       91.52       96.34     19.95 o 
  -6  -4   8      390.52      379.83     17.28 o 
  -5  -4   8       22.97       27.35      9.58 o 
  -4  -4   8       68.75       72.58     10.88 o 
  -3  -4   8        3.92        0.00     10.48 o 
  -2  -4   8     1054.93     1057.68     40.61 o 
  -1  -4   8      470.96      429.08     28.86 o 
   0  -4   8      312.67      268.03     22.82 o 
   1  -4   8       14.85        4.36     16.79 o 
   2  -4   8      221.43      207.95     22.44 o 
   3  -4   8       36.26       47.99     17.33 o 
   4  -4   8      461.83      480.72     31.80 o 
   5  -4   8       46.81       58.70     17.51 o 
   6  -4   8       14.74        9.47     13.31 o 
  -9  -3   8       43.20       51.26     21.20 o 
  -8  -3   8       22.15       25.78     17.50 o 
  -7  -3   8       16.77       35.33     13.90 o 
  -6  -3   8       66.72       65.42     10.36 o 
  -5  -3   8     1254.00     1307.65     27.47 o 
  -4  -3   8        2.41        0.00      8.79 o 
  -3  -3   8      330.12      340.29     15.77 o 
  -2  -3   8      100.60      113.35     11.23 o 
  -1  -3   8        6.81       10.61      7.78 o 
   0  -3   8      224.23      221.83     13.91 o 
   1  -3   8      140.69      168.21     20.36 o 
   2  -3   8      124.49      146.30     15.08 o 
   3  -3   8       99.33       98.64     13.87 o 
   4  -3   8      273.24      292.13     18.02 o 
   5  -3   8       19.29       15.93     11.31 o 
   6  -3   8        4.10       10.48     12.73 o 
   7  -3   8      115.11      122.75     15.13 o 
  -9  -2   8        9.31        0.00     21.90 o 
  -8  -2   8        2.06        0.00      9.63 o 
  -7  -2   8      453.88      432.87     33.74 o 
  -6  -2   8      961.96      934.14     20.79 o 
  -5  -2   8      275.65      267.97     12.83 o 
  -4  -2   8     1694.66     1727.23     29.32 o 
  -3  -2   8       47.84       50.97      9.53 o 
  -2  -2   8      149.43      157.46      7.92 o 
  -1  -2   8        9.10        1.38      7.09 o 
   0  -2   8       89.54      103.88      7.57 o 
   1  -2   8       15.88       14.93      6.71 o 
   2  -2   8     1393.19     1403.20     32.55 o 
   3  -2   8      332.10      330.54     17.55 o 
   4  -2   8      552.58      570.13     31.28 o 
   5  -2   8        1.49        2.35      9.96 o 
   6  -2   8      113.42      103.70     14.80 o 
   7  -2   8       16.49       20.25     11.74 o 
  -9  -1   8       15.16        8.93     16.25 o 
  -8  -1   8       94.05       76.62     19.33 o 
  -7  -1   8       79.72      103.67     19.34 o 
  -6  -1   8       12.41       11.68      5.14 o 
  -5  -1   8     1327.06     1367.92     23.48 o 
  -4  -1   8       23.60       17.92      7.47 o 
  -3  -1   8      352.30      346.28     11.63 o 
  -2  -1   8       69.72       81.36      7.55 o 
  -1  -1   8      139.98      132.63      7.62 o 
   0  -1   8      112.53      112.51      7.59 o 
   1  -1   8     1533.41     1539.11     25.95 o 
   2  -1   8       88.51       85.67      7.98 o 
   3  -1   8        2.72        4.13      7.81 o 
   4  -1   8      132.36      138.98     13.95 o 
   5  -1   8       19.84       14.29      9.32 o 
   6  -1   8        0.65        0.00     14.88 o 
   7  -1   8      313.19      283.99     19.19 o 
   8  -1   8       14.58       15.34     12.02 o 
  -9   0   8       11.17       22.12     16.23 o 
  -8   0   8       10.54        0.00     15.17 o 
  -7   0   8       91.98       93.08     17.33 o 
  -6   0   8      112.11      132.13     17.76 o 
  -5   0   8     1057.52     1071.89     15.75 o 
  -4   0   8      194.85      186.85      9.74 o 
  -3   0   8        1.35        4.91      5.38 o 
  -2   0   8        8.39       13.85      4.68 o 
  -1   0   8      192.18      196.90      8.71 o 
   0   0   8     1996.85     2055.87     24.40 o 
   1   0   8      174.96      161.02      8.01 o 
   2   0   8     1718.28     1687.48     27.41 o 
   3   0   8      126.79      123.24      9.30 o 
   4   0   8      106.71      104.13      9.91 o 
   5   0   8      101.47       93.72     17.32 o 
   6   0   8      243.96      262.52     25.35 o 
   7   0   8        0.95        0.25      9.82 o 
   8   0   8      236.34      221.40     16.81 o 
  -9   1   8       21.13       24.10     14.10 o 
  -8   1   8       28.23       14.76     17.10 o 
  -7   1   8       67.44       72.03     18.74 o 
  -6   1   8      278.83      296.20     24.66 o 
  -5   1   8      599.98      479.99     76.19 o 
  -4   1   8       33.79       37.06      5.31 o 
  -3   1   8       25.20       20.79      5.17 o 
  -2   1   8       18.32       22.66      4.50 o 
  -1   1   8      513.35      495.65     12.88 o 
   0   1   8      309.35      339.03      8.98 o 
   1   1   8     1253.00     1225.03     20.62 o 
   2   1   8      145.99      163.20      7.46 o 
   3   1   8       89.95       83.80      6.84 o 
   4   1   8       21.28       17.12      6.90 o 
   5   1   8      147.25      146.39     13.15 o 
   6   1   8      130.55      144.58     21.34 o 
   7   1   8      618.05      646.53     23.13 o 
   8   1   8        1.61        4.38     10.96 o 
   9   1   8        9.65        5.99     11.32 o 
  -9   2   8       67.89       82.79     18.44 o 
  -8   2   8      123.52       88.46     16.58 o 
  -7   2   8      255.01      265.15     24.92 o 
  -6   2   8      327.44      310.65     23.41 o 
  -5   2   8      260.80      218.70     21.01 o 
  -4   2   8     1272.31     1247.40     33.66 o 
  -3   2   8      150.22      149.47      5.64 o 
  -2   2   8       79.16       80.95      5.17 o 
  -1   2   8      112.53      124.87      5.94 o 
   0   2   8     4845.89     4712.32     32.74 o 
   1   2   8      341.84      347.59      8.95 o 
   2   2   8     1300.36     1343.21     18.33 o 
   3   2   8      566.78      588.82     12.31 o 
   4   2   8      201.34      202.60      9.28 o 
   5   2   8       46.77       41.59     10.23 o 
   6   2   8      802.29      877.87     24.26 o 
   7   2   8      102.01      101.44     12.34 o 
   8   2   8      169.45      180.83     14.98 o 
   9   2   8       34.39       27.64     13.60 o 
  -8   3   8       13.24        5.50     13.63 o 
  -7   3   8      185.87      185.44     23.13 o 
  -6   3   8       54.51       67.76     17.48 o 
  -5   3   8     1163.39     1239.82     41.38 o 
  -4   3   8      162.35      149.05     18.61 o 
  -3   3   8       64.83       66.24      4.37 o 
  -2   3   8       56.52       49.90      4.62 o 
  -1   3   8      235.49      184.13      7.17 o 
   0   3   8      367.43      383.71      9.82 o 
   1   3   8     2615.31     2500.73     24.18 o 
   2   3   8       79.96       89.23      5.16 o 
   3   3   8      301.05      297.57      7.93 o 
   4   3   8      222.22      231.75     11.61 o 
   5   3   8      657.12      673.63     49.50 o 
   6   3   8       12.59       19.51      9.67 o 
   7   3   8      764.29      758.69     18.24 o 
   8   3   8       16.35       11.06      9.19 o 
   9   3   8       10.27        5.68      9.09 o 
  -8   4   8        7.85       11.41     17.33 o 
  -7   4   8       68.99       64.38     17.81 o 
  -6   4   8      801.03      811.06     38.15 o 
  -5   4   8      218.89      208.92     20.01 o 
  -4   4   8      200.87      180.62     17.53 o 
  -3   4   8      310.32      301.00      9.08 o 
  -2   4   8      784.49      788.38     11.48 o 
  -1   4   8      205.34      219.03      6.77 o 
   0   4   8     2490.67     2391.26     26.87 o 
   1   4   8      104.32      121.07      5.80 o 
   2   4   8       95.73       90.32      3.91 o 
   3   4   8       62.46       52.63      5.52 o 
   4   4   8      413.07      397.70     18.21 o 
   5   4   8       11.12       13.28      7.17 o 
   6   4   8      815.16      869.92     29.62 o 
   7   4   8      183.12      149.95      9.62 o 
   8   4   8      234.21      238.57     14.82 o 
   9   4   8      129.19      138.11     13.12 o 
  -8   5   8        5.63        2.30     13.36 o 
  -7   5   8      568.92      647.52     37.38 o 
  -6   5   8      114.41      113.37     19.64 o 
  -5   5   8      250.23      272.54     24.37 o 
  -4   5   8        0.06        0.44      2.28 o 
  -3   5   8     1123.64     1165.00     34.62 o 
  -2   5   8        6.29        9.08      5.25 o 
  -1   5   8     1286.42     1283.11     16.88 o 
   0   5   8      532.20      555.63      9.80 o 
   1   5   8      587.94      553.41      9.68 o 
   2   5   8       24.89       30.49      5.55 o 
   3   5   8       64.56       68.82      3.77 o 
   4   5   8      194.78      200.45      9.98 o 
   5   5   8     2026.31     2158.58     28.09 o 
   6   5   8       16.17       21.73      8.15 o 
   7   5   8      140.97      137.99      8.57 o 
   8   5   8       26.63       23.50      6.73 o 
   9   5   8        8.37       18.03      7.84 o 
  10   5   8        0.07        0.00      9.89 o 
  -7   6   8       13.41       14.14     19.18 o 
  -6   6   8      377.17      322.50     27.68 o 
  -5   6   8      172.47      156.48     21.43 o 
  -4   6   8      294.31      295.77      8.86 o 
  -3   6   8      384.78      377.58     12.01 o 
  -2   6   8     3683.73     3673.51     34.70 o 
  -1   6   8      144.98      133.47      7.82 o 
   0   6   8     1432.01     1426.52     18.86 o 
   1   6   8       85.89       76.90      8.87 o 
   2   6   8      340.10      326.93      9.82 o 
   3   6   8      114.03      103.72      6.34 o 
   4   6   8      551.68      531.19      7.76 o 
   5   6   8       28.13       24.92      6.15 o 
   6   6   8      788.89      789.95     16.38 o 
   7   6   8       74.14       68.81      6.35 o 
   8   6   8        3.85        2.26      5.40 o 
   9   6   8       56.88       62.13      8.83 o 
  10   6   8       40.56       37.74     18.59 o 
  -7   7   8      118.08      145.42     24.19 o 
  -6   7   8       56.03       72.12     18.87 o 
  -5   7   8       25.97       22.32     14.44 o 
  -4   7   8        0.64        0.00      4.45 o 
  -3   7   8       88.49       88.56      7.04 o 
  -2   7   8       38.92       42.00      5.91 o 
  -1   7   8        2.51        0.00      4.11 o 
   0   7   8      413.74      401.97      9.31 o 
   1   7   8      559.39      586.15     18.20 o 
   2   7   8      151.35      155.69      7.46 o 
   3   7   8       39.37       49.34      7.00 o 
   4   7   8      843.21      877.12     34.93 o 
   5   7   8      130.74      130.36      4.96 o 
   6   7   8       23.43       20.61      3.96 o 
   7   7   8       38.19       37.69      4.92 o 
   8   7   8        1.04        0.66      4.75 o 
   9   7   8       83.11       92.55     11.08 o 
  10   7   8       29.43       48.37     17.84 o 
  -6   8   8       10.39       12.74     16.18 o 
  -5   8   8        2.53        5.80     15.25 o 
  -4   8   8      564.18      569.95     20.67 o 
  -3   8   8      261.67      265.83     10.16 o 
  -2   8   8     1678.52     1695.76     27.35 o 
  -1   8   8       44.85       45.12      5.10 o 
   0   8   8       76.19       79.97      5.87 o 
   1   8   8       78.02       80.11      4.16 o 
   2   8   8      893.29      892.33     22.78 o 
   3   8   8      114.07      123.01      6.51 o 
   4   8   8     1580.64     1591.30     17.99 o 
   5   8   8      618.62      587.97     11.61 o 
   6   8   8      248.15      238.19      8.75 o 
   7   8   8        0.64        0.00      1.73 o 
   8   8   8       35.84       38.55      4.81 o 
   9   8   8       68.82       53.82     17.94 o 
  10   8   8      187.64      148.37     22.71 o 
  -5   9   8      135.74      128.01     20.45 o 
  -4   9   8        2.24        4.20      5.70 o 
  -3   9   8      821.21      847.50     17.40 o 
  -2   9   8       62.94       57.64      7.36 o 
  -1   9   8     1511.50     1466.02     22.10 o 
   0   9   8       42.65       40.85      4.86 o 
   1   9   8       63.38       62.96      4.86 o 
   2   9   8        5.37        4.69      4.21 o 
   3   9   8      441.61      451.85     11.59 o 
   4   9   8      197.21      172.12     21.59 o 
   5   9   8      435.84      429.82     27.59 o 
   6   9   8       76.46       77.34      4.31 o 
   7   9   8      558.70      548.63     12.39 o 
   8   9   8       62.52       44.82     15.22 o 
   9   9   8      218.15      183.41     23.20 o 
  10   9   8        2.31        1.97     14.61 o 
  -5  10   8        7.97       12.71     18.07 o 
  -4  10   8       67.79       68.74      8.58 o 
  -3  10   8       43.48       31.54      7.95 o 
  -2  10   8      167.98      181.60     10.17 o 
  -1  10   8      228.21      220.88     13.06 o 
   0  10   8        3.72        0.00      4.64 o 
   1  10   8      111.04      109.43      6.42 o 
   2  10   8      195.17      200.93      4.99 o 
   3  10   8      340.45      344.95     23.58 o 
   4  10   8      656.23      653.57     31.73 o 
   5  10   8       67.33       94.86     17.47 o 
   6  10   8      448.22      436.54      8.07 o 
   7  10   8      913.77      950.19     19.57 o 
   8  10   8      375.93      348.34     14.35 o 
   9  10   8       30.78       43.38     17.19 o 
  -4  11   8       14.43       15.14     16.07 o 
  -3  11   8      127.61      142.53     11.60 o 
  -2  11   8        9.44        7.50      7.85 o 
  -1  11   8      124.05      114.43      8.50 o 
   0  11   8       81.88       78.92      7.96 o 
   1  11   8      199.09      200.72      8.53 o 
   2  11   8       10.23       12.17      3.69 o 
   3  11   8     1339.18     1338.03     43.03 o 
   4  11   8       11.07       22.36     12.29 o 
   5  11   8      274.36      297.66     23.38 o 
   6  11   8       12.54       12.50      4.41 o 
   7  11   8      719.00      715.50     16.45 o 
   8  11   8        0.04       11.50     16.80 o 
   9  11   8       68.89       74.28     20.12 o 
  -3  12   8        6.40        0.56      8.88 o 
  -2  12   8       67.29       50.22      9.78 o 
  -1  12   8      148.97      146.03     13.12 o 
   0  12   8      106.19      107.43     11.25 o 
   1  12   8        0.89        3.85      5.42 o 
   2  12   8     1064.41     1019.09     16.00 o 
   3  12   8      130.04      129.27      8.49 o 
   4  12   8      465.83      466.91     29.43 o 
   5  12   8        0.75        3.03     14.75 o 
   6  12   8       15.84        2.21     16.22 o 
   7  12   8       15.14        1.63     15.08 o 
   8  12   8      160.29      187.03     25.90 o 
   9  12   8        0.00        0.00     16.32 o 
  -2  13   8       31.26       21.82      9.47 o 
  -1  13   8        0.73        0.00      8.84 o 
   0  13   8       76.31       74.76     10.96 o 
   1  13   8        9.18        8.49      7.76 o 
   2  13   8      100.34       95.91      9.76 o 
   3  13   8      305.38      323.96     12.10 o 
   4  13   8        0.05        6.05     14.97 o 
   5  13   8      107.31      117.33     19.52 o 
   6  13   8       81.49       81.42     17.77 o 
   7  13   8        2.45        0.00     18.01 o 
   8  13   8       49.54       69.60     18.79 o 
   0  14   8       98.77       96.12     19.59 o 
   1  14   8        9.32       18.82      9.22 o 
   2  14   8      118.27      156.45     19.80 o 
   3  14   8       49.74       59.18     17.18 o 
   4  14   8      108.24      106.63     17.32 o 
   5  14   8        3.86       20.59     17.79 o 
   6  14   8      104.06       84.84     20.35 o 
   7  14   8       88.14      109.86     23.37 o 
   2  15   8       11.37       24.09     14.24 o 
   3  15   8      126.46      147.24     21.30 o 
   4  15   8        5.12       11.92     14.76 o 
   5  15   8       18.61       13.96     16.19 o 
  -4  -9   9        2.66        2.98     16.62 o 
  -3  -9   9       39.75       33.54     18.83 o 
  -2  -9   9      114.08       96.83     23.79 o 
  -6  -8   9        1.62        0.61     17.66 o 
  -5  -8   9       37.61       32.44     20.08 o 
  -4  -8   9       31.36       75.50     22.27 o 
  -3  -8   9       31.38       37.15     19.66 o 
  -2  -8   9       57.68       57.45     22.34 o 
  -1  -8   9      142.00      168.79     27.09 o 
   0  -8   9       11.33       27.60     18.62 o 
   1  -8   9        6.39        9.62     18.47 o 
  -7  -7   9       39.62       21.53     16.92 o 
  -6  -7   9       37.22       28.43     18.94 o 
  -5  -7   9        1.92        7.12     18.94 o 
  -4  -7   9       45.35       50.97     20.85 o 
  -3  -7   9       14.23       15.95     15.85 o 
  -2  -7   9      179.08      189.86     24.94 o 
  -1  -7   9       22.81       16.38     19.80 o 
   0  -7   9       18.13       24.00     16.82 o 
   1  -7   9       25.65       32.65     18.10 o 
   2  -7   9       57.35       39.87     22.33 o 
  -7  -6   9      211.80      247.85     29.96 o 
  -6  -6   9       17.05       20.31     19.67 o 
  -5  -6   9        9.53        3.48     17.39 o 
  -4  -6   9       43.50       51.42     20.33 o 
  -3  -6   9      799.77      802.43     41.71 o 
  -2  -6   9       84.69      103.37     21.59 o 
  -1  -6   9      134.73      159.01     25.60 o 
   0  -6   9      120.94      109.23     21.97 o 
   1  -6   9       70.69       76.42     20.00 o 
   2  -6   9      145.73      152.76     21.87 o 
   3  -6   9      335.74      281.95     27.97 o 
  -8  -5   9      341.81      416.54     34.54 o 
  -7  -5   9      166.18      180.69     25.60 o 
  -6  -5   9       21.51       29.79     18.45 o 
  -5  -5   9      157.37      115.71     20.26 o 
  -4  -5   9      431.31      511.87     34.37 o 
  -3  -5   9       29.11       20.86     19.09 o 
  -2  -5   9      901.91      874.90     39.70 o 
  -1  -5   9        3.25       17.16     19.33 o 
   0  -5   9      434.12      403.07     30.04 o 
   1  -5   9      490.89      493.48     30.64 o 
   2  -5   9       80.89       74.18     18.06 o 
   3  -5   9      125.13      110.90     19.06 o 
   4  -5   9      145.73      157.08     23.16 o 
  -8  -4   9      191.31      199.29     24.08 o 
  -7  -4   9      120.13       98.30     18.27 o 
  -6  -4   9       11.31       16.84      9.61 o 
  -5  -4   9       62.96       48.39     11.36 o 
  -4  -4   9        5.15        1.54     13.70 o 
  -3  -4   9      878.16      968.82     41.47 o 
  -2  -4   9      112.00      150.12     22.63 o 
  -1  -4   9      638.15      621.07     32.19 o 
   0  -4   9      536.24      507.15     29.26 o 
   1  -4   9      652.52      616.49     32.09 o 
   2  -4   9       64.21       38.02     17.64 o 
   3  -4   9      575.12      562.49     31.75 o 
   4  -4   9       56.84       48.32     14.79 o 
   5  -4   9      272.30      286.01     27.56 o 
  -8  -3   9       64.38       95.24     20.19 o 
  -7  -3   9       12.25        5.57     16.25 o 
  -6  -3   9      898.49      821.92     22.47 o 
  -5  -3   9      169.37      164.93     12.79 o 
  -4  -3   9      163.56      176.37     13.84 o 
  -3  -3   9       56.84       55.73     11.04 o 
  -2  -3   9      219.53      250.91     23.85 o 
  -1  -3   9       18.02       15.18     16.61 o 
   0  -3   9        3.84        3.61     15.06 o 
   1  -3   9       61.31       39.86     15.02 o 
   2  -3   9       36.83       34.30     10.82 o 
   3  -3   9      603.84      622.47     30.17 o 
   4  -3   9      228.02      247.49     18.30 o 
   5  -3   9        0.01        0.00     12.34 o 
   6  -3   9       22.19       18.14     20.19 o 
  -9  -2   9       39.61       41.96     17.13 o 
  -8  -2   9       23.67       20.95     16.86 o 
  -7  -2   9       28.54       24.81     15.91 o 
  -6  -2   9        1.98        0.00      7.54 o 
  -5  -2   9      597.20      632.08     19.30 o 
  -4  -2   9      498.91      508.55     18.52 o 
  -3  -2   9      651.72      625.17     20.35 o 
  -2  -2   9      223.16      228.09     13.46 o 
  -1  -2   9       87.30       86.47      9.32 o 
   0  -2   9        0.13        0.00      8.11 o 
   1  -2   9        2.14        0.00     10.63 o 
   2  -2   9       22.59       23.83     15.64 o 
   3  -2   9      962.12      945.36     27.47 o 
   4  -2   9       43.97       42.57     12.77 o 
   5  -2   9       64.08       59.63     12.81 o 
   6  -2   9       32.98       34.79     20.49 o 
   7  -2   9        2.23        0.00     12.43 o 
  -9  -1   9        0.65        0.00     11.83 o 
  -8  -1   9       79.41       81.66     14.48 o 
  -7  -1   9      131.08      141.03     21.57 o 
  -6  -1   9      498.75      477.41     24.04 o 
  -5  -1   9        3.26        0.17      7.00 o 
  -4  -1   9      115.08      118.79     10.49 o 
  -3  -1   9     1040.36     1017.90     23.15 o 
  -2  -1   9     1210.60     1245.71     85.87 o 
  -1  -1   9       14.24        9.85      5.84 o 
   0  -1   9      142.36      128.17      8.15 o 
   1  -1   9      561.52      549.84     15.65 o 
   2  -1   9       84.83       89.48      9.55 o 
   3  -1   9        1.52        1.01     11.08 o 
   4  -1   9      322.28      331.83     28.16 o 
   5  -1   9       31.64       35.21     12.33 o 
   6  -1   9       28.66       36.45     19.72 o 
   7  -1   9        3.40        9.07     11.72 o 
  -9   0   9      185.04      234.99     27.81 o 
  -8   0   9       72.79       91.35     19.38 o 
  -7   0   9        7.51        2.13     11.95 o 
  -6   0   9        5.40        1.34      2.79 o 
  -5   0   9     1242.97     1251.88     47.87 o 
  -4   0   9        0.38        0.00      6.76 o 
  -3   0   9       52.88       51.81      8.58 o 
  -2   0   9      432.66      437.52     11.19 o 
  -1   0   9      454.52      466.29     10.50 o 
   0   0   9      268.62      272.82      9.85 o 
   1   0   9      802.66      812.91     15.07 o 
   2   0   9        8.86       17.08      7.14 o 
   3   0   9      274.88      260.99     12.25 o 
   4   0   9       45.18       28.28      8.10 o 
   5   0   9       28.54       16.58     14.67 o 
   6   0   9       27.27       21.82     16.04 o 
   7   0   9      202.75      234.31     17.80 o 
   8   0   9        2.29       10.78     11.51 o 
  -8   1   9      104.19      105.51     20.86 o 
  -7   1   9      249.83      229.32     23.65 o 
  -6   1   9      407.63      401.73     27.48 o 
  -5   1   9      111.83      114.46      5.83 o 
  -4   1   9      328.21      319.76     15.89 o 
  -3   1   9        4.81        6.88      6.33 o 
  -2   1   9        3.24        4.28      4.76 o 
  -1   1   9      499.67      495.46     11.37 o 
   0   1   9      547.21      552.09     10.61 o 
   1   1   9      131.28      116.96      7.12 o 
   2   1   9     1726.12     1678.52     28.00 o 
   3   1   9      156.60      139.89     11.10 o 
   4   1   9      815.33      828.28     18.36 o 
   5   1   9       29.13       25.91     10.19 o 
   6   1   9       46.24       40.86     17.90 o 
   7   1   9       58.39       52.85     11.65 o 
   8   1   9      137.17      148.87     14.65 o 
  -8   2   9      173.85      185.41     23.89 o 
  -7   2   9      156.84      162.45     20.85 o 
  -6   2   9       37.45       37.56     16.96 o 
  -5   2   9     1259.20     1231.96     42.77 o 
  -4   2   9       24.43       20.19      4.90 o 
  -3   2   9      220.42      213.60      7.86 o 
  -2   2   9      541.95      555.60     13.28 o 
  -1   2   9     1594.33     1606.70     18.20 o 
   0   2   9        4.10        2.49      4.92 o 
   1   2   9     3613.00     3483.03     29.95 o 
   2   2   9       91.36       90.96      6.57 o 
   3   2   9      208.43      198.56     10.77 o 
   4   2   9      331.56      321.50     11.51 o 
   5   2   9      449.61      442.30     18.09 o 
   6   2   9      143.85      148.58     13.55 o 
   7   2   9      779.99      826.23     27.27 o 
   8   2   9       27.78       21.95     11.36 o 
   9   2   9      127.26      124.48     15.23 o 
  -8   3   9        0.58        0.00     14.69 o 
  -7   3   9        3.53        5.55     15.53 o 
  -6   3   9       45.73       33.82     15.74 o 
  -5   3   9     1079.23     1103.87     41.45 o 
  -4   3   9      770.33      749.80     32.86 o 
  -3   3   9       77.78       71.20      5.20 o 
  -2   3   9       66.70       72.20      5.32 o 
  -1   3   9      194.12      199.34      7.20 o 
   0   3   9     2054.80     1998.58     19.55 o 
   1   3   9      290.84      273.77      7.85 o 
   2   3   9     2290.06     2364.20     24.96 o 
   3   3   9      328.12      317.07      8.84 o 
   4   3   9      413.25      423.90     15.77 o 
   5   3   9      469.03      440.71     16.97 o 
   6   3   9      220.20      231.52     14.69 o 
   7   3   9       32.85       23.58     10.21 o 
   8   3   9      579.71      601.31     55.70 o 
   9   3   9        0.49        0.00      9.91 o 
  -8   4   9        4.60        9.72     17.38 o 
  -7   4   9        0.75        3.35     15.86 o 
  -6   4   9      292.66      278.53     26.42 o 
  -5   4   9      310.27      326.12     24.10 o 
  -4   4   9      161.11      152.11      7.68 o 
  -3   4   9      980.75      967.10     14.44 o 
  -2   4   9        2.59        1.00      4.23 o 
  -1   4   9      170.47      149.52      6.44 o 
   0   4   9       82.20       81.67      6.30 o 
   1   4   9      209.59      180.23      7.61 o 
   2   4   9        1.72        2.04      3.24 o 
   3   4   9      163.46      170.74      6.25 o 
   4   4   9      385.68      370.77     13.55 o 
   5   4   9      401.93      415.39     15.60 o 
   6   4   9       58.56       59.68      9.87 o 
   7   4   9      434.08      439.24     14.39 o 
   8   4   9       57.35       32.73      9.37 o 
   9   4   9       24.02       17.21      9.46 o 
  -7   5   9        3.34       13.94     13.57 o 
  -6   5   9      243.46      244.75     25.32 o 
  -5   5   9        2.66        0.00     16.08 o 
  -4   5   9      672.33      647.84     11.23 o 
  -3   5   9      309.32      291.65     11.33 o 
  -2   5   9       12.46       17.39      4.22 o 
  -1   5   9       45.85       44.45      4.37 o 
   0   5   9     3238.69     3263.90     25.68 o 
   1   5   9      386.11      387.56     12.74 o 
   2   5   9      120.16      111.19      4.71 o 
   3   5   9      543.81      541.20     12.72 o 
   4   5   9       59.40       67.49      7.01 o 
   5   5   9       15.27       19.96      7.54 o 
   6   5   9      713.97      732.04     31.07 o 
   7   5   9      535.93      521.86     14.43 o 
   8   5   9      104.84      124.91     11.75 o 
   9   5   9        1.77        0.00      8.84 o 
  -7   6   9      288.96      283.46     28.65 o 
  -6   6   9        0.12        0.00     15.01 o 
  -5   6   9       77.98       57.15     17.88 o 
  -4   6   9        0.04        3.68      7.25 o 
  -3   6   9       10.17        7.59      5.73 o 
  -2   6   9      457.37      443.52     12.37 o 
  -1   6   9      327.96      320.97     10.77 o 
   0   6   9        0.55        0.00      3.94 o 
   1   6   9     1922.69     1961.06     29.44 o 
   2   6   9       71.96       65.44      8.69 o 
   3   6   9      273.72      263.37      9.65 o 
   4   6   9       11.73       10.67      2.92 o 
   5   6   9      351.10      353.56     19.95 o 
   6   6   9        0.98        2.36      6.86 o 
   7   6   9      679.27      684.72     15.11 o 
   8   6   9        7.85        7.32      7.15 o 
   9   6   9       72.35       76.45     10.37 o 
  -6   7   9     1029.31     1052.22     46.23 o 
  -5   7   9        8.81        8.49     13.26 o 
  -4   7   9       43.24       44.72      5.07 o 
  -3   7   9      308.66      305.32     23.30 o 
  -2   7   9      354.71      379.18     13.91 o 
  -1   7   9       50.37       44.63      6.50 o 
   0   7   9     1588.26     1626.46     17.82 o 
   1   7   9       20.90       16.19      7.14 o 
   2   7   9       17.42       12.42      5.02 o 
   3   7   9        5.56        2.63      5.21 o 
   4   7   9       74.74       71.14      6.94 o 
   5   7   9      891.71      885.63     22.79 o 
   6   7   9       17.79       24.54      4.50 o 
   7   7   9      462.23      416.28     12.10 o 
   8   7   9        0.60        0.00      6.25 o 
   9   7   9      203.07      230.94     24.42 o 
  -6   8   9       41.94       38.43     16.38 o 
  -5   8   9       74.93       63.86     15.02 o 
  -4   8   9        6.56        5.05      5.04 o 
  -3   8   9      947.33      955.02     17.34 o 
  -2   8   9      571.29      584.30     17.23 o 
  -1   8   9       23.50       22.23      4.84 o 
   0   8   9       30.29       34.21      4.45 o 
   1   8   9      588.24      615.51     17.35 o 
   2   8   9       67.99       74.37      7.66 o 
   3   8   9      185.05      177.71     10.70 o 
   4   8   9       64.67       59.46      5.86 o 
   5   8   9      918.93      910.02     15.73 o 
   6   8   9       23.76       19.66      2.26 o 
   7   8   9      229.12      227.47      5.88 o 
   8   8   9       13.97       15.32     14.63 o 
   9   8   9       71.17       80.66     21.06 o 
  -5   9   9       67.44       89.09     19.97 o 
  -4   9   9        6.88        2.08      5.82 o 
  -3   9   9      123.20      121.43      8.24 o 
  -2   9   9     2143.68     2171.80     31.34 o 
  -1   9   9       92.94       88.88      8.22 o 
   0   9   9       11.82        9.59      4.22 o 
   1   9   9      164.45      162.47      5.25 o 
   2   9   9        7.55       10.71      5.71 o 
   3   9   9        2.06        2.60      4.65 o 
   4   9   9      894.75      925.23     15.14 o 
   5   9   9       78.38       87.21     15.94 o 
   6   9   9     1179.10     1172.62     43.01 o 
   7   9   9        0.45        0.00      6.21 o 
   8   9   9       13.66        1.62     17.72 o 
   9   9   9       14.86       24.70     16.80 o 
  -4  10   9       71.98       50.29     15.55 o 
  -3  10   9       25.31       25.88      7.14 o 
  -2  10   9       35.66       30.23      6.50 o 
  -1  10   9      432.19      486.59     18.59 o 
   0  10   9      395.94      391.29     12.13 o 
   1  10   9      805.11      814.19     12.72 o 
   2  10   9       68.27       82.60      8.46 o 
   3  10   9       25.28       26.95      5.22 o 
   4  10   9        9.08        7.56      3.38 o 
   5  10   9      637.31      614.01     32.29 o 
   6  10   9       11.86        5.39     15.12 o 
   7  10   9      343.00      347.73     29.33 o 
   8  10   9       18.92       23.08     17.07 o 
   9  10   9      106.90       92.94     21.14 o 
  -4  11   9       51.45       45.42     14.97 o 
  -3  11   9      140.00      155.69     12.21 o 
  -2  11   9      154.83      184.54     19.83 o 
  -1  11   9       12.36       10.53      7.93 o 
   0  11   9       56.59       47.25      7.49 o 
   1  11   9       49.00       41.72      4.45 o 
   2  11   9     1543.00     1460.38     25.88 o 
   3  11   9      122.71      105.40      7.51 o 
   4  11   9      752.42      772.51     34.67 o 
   5  11   9        0.25        3.45     14.67 o 
   6  11   9       54.65       53.83     19.02 o 
   7  11   9      336.08      352.50     28.80 o 
   8  11   9       76.60       69.95     18.90 o 
   9  11   9       45.12       51.28     18.55 o 
  -3  12   9       22.93       30.11     17.56 o 
  -2  12   9       16.89       12.38      8.75 o 
  -1  12   9      237.92      266.15     15.29 o 
   0  12   9       30.01       20.60      8.87 o 
   1  12   9       78.52       97.55      7.92 o 
   2  12   9       54.48       44.00      8.11 o 
   3  12   9      254.85      250.63     21.75 o 
   4  12   9        0.27        2.43     15.40 o 
   5  12   9      108.12      120.52     19.11 o 
   6  12   9       18.64       16.52     15.43 o 
   7  12   9      274.90      285.37     27.97 o 
   8  12   9      221.81      217.84     25.44 o 
  -1  13   9       34.13       26.01      8.76 o 
   0  13   9       45.47       47.73      9.60 o 
   1  13   9       20.64       17.57      8.13 o 
   2  13   9      254.42      251.20     13.28 o 
   3  13   9       30.11       34.75     14.40 o 
   4  13   9      128.24      136.57     18.79 o 
   5  13   9       12.35       33.27     17.12 o 
   6  13   9       94.91       86.16     19.25 o 
   7  13   9       35.43       42.14     18.05 o 
   8  13   9       97.24       85.80     22.98 o 
   0  14   9       75.69       93.12     12.41 o 
   1  14   9        1.38        7.42      8.65 o 
   2  14   9       15.14       21.47     15.73 o 
   3  14   9       55.82       62.74     16.62 o 
   4  14   9       27.98       19.15     14.68 o 
   5  14   9      150.13      151.17     22.42 o 
   6  14   9       41.95       32.33     15.90 o 
   7  14   9       90.07       84.37     18.62 o 
   3  15   9       11.23       18.86     13.63 o 
   4  15   9       31.64       47.36     15.94 o 
  -4  -8  10        6.56       17.13     18.19 o 
  -3  -8  10        0.18        5.37     19.86 o 
  -2  -8  10        6.37        0.14     18.15 o 
  -6  -7  10       80.58       83.83     23.51 o 
  -5  -7  10       14.79        0.00     19.33 o 
  -4  -7  10       13.37       36.89     18.18 o 
  -3  -7  10        0.42        0.00     18.16 o 
  -2  -7  10       49.95       53.03     21.52 o 
  -1  -7  10        9.51       19.47     18.79 o 
   0  -7  10      115.22      129.67     23.59 o 
   1  -7  10       38.31       47.07     19.28 o 
  -7  -6  10       13.72        9.49     20.06 o 
  -6  -6  10       27.40       12.72     17.33 o 
  -5  -6  10       12.95        4.67     19.09 o 
  -4  -6  10       53.68       72.29     20.37 o 
  -3  -6  10       15.05       25.51     18.25 o 
  -2  -6  10      647.77      562.15     37.34 o 
  -1  -6  10       27.43        8.17     19.07 o 
   0  -6  10      138.55      168.47     22.96 o 
   1  -6  10       10.62        4.38     17.72 o 
   2  -6  10       55.46       43.32     16.27 o 
  -7  -5  10      193.76      211.73     27.92 o 
  -6  -5  10       13.05        4.41     18.48 o 
  -5  -5  10        6.22        0.00     17.44 o 
  -4  -5  10       32.05       22.33     15.73 o 
  -3  -5  10      513.37      526.81     33.89 o 
  -2  -5  10       11.72       12.82     14.59 o 
  -1  -5  10      821.25      844.02     41.45 o 
   0  -5  10        1.16        0.00     18.66 o 
   1  -5  10       31.72       40.52     19.27 o 
   2  -5  10      142.03      170.26     24.40 o 
   3  -5  10       72.63       64.70     17.79 o 
   4  -5  10        0.49        9.52     17.78 o 
  -8  -4  10      123.29      158.46     25.60 o 
  -7  -4  10       76.16       98.54     21.90 o 
  -6  -4  10        4.03        8.65     13.00 o 
  -5  -4  10      173.17      168.95     24.72 o 
  -4  -4  10       28.37       23.25     16.05 o 
  -3  -4  10       21.22       36.43     16.78 o 
  -2  -4  10      699.62      687.15     36.76 o 
  -1  -4  10       32.86       35.28     18.81 o 
   0  -4  10       53.88       40.76     16.04 o 
   1  -4  10      195.37      182.95     23.82 o 
   2  -4  10      384.10      335.37     26.77 o 
   3  -4  10       11.06       15.33     12.78 o 
   4  -4  10       80.99       87.14     20.00 o 
  -8  -3  10       83.75      111.14     24.12 o 
  -7  -3  10      383.13      304.39     28.13 o 
  -6  -3  10       44.10       55.44     18.45 o 
  -5  -3  10       72.22       64.60     10.58 o 
  -4  -3  10      241.86      229.69     16.30 o 
  -3  -3  10      862.99      909.07     40.00 o 
  -2  -3  10       32.79       20.94     16.42 o 
  -1  -3  10      144.49      147.02     21.16 o 
   0  -3  10       90.17       93.00     19.50 o 
   1  -3  10      168.45      161.74     21.55 o 
   2  -3  10      237.94      244.80     17.63 o 
   3  -3  10      843.24      848.76     60.04 o 
   4  -3  10      132.51      124.75     15.44 o 
   5  -3  10      143.82      157.48     16.29 o 
  -8  -2  10      132.22      184.62     25.64 o 
  -7  -2  10       25.48       13.06     14.08 o 
  -6  -2  10       89.84       77.17     19.60 o 
  -5  -2  10        7.09        6.67     10.79 o 
  -4  -2  10      538.64      537.21     19.49 o 
  -3  -2  10      143.43      138.39     12.98 o 
  -2  -2  10      247.62      277.86     24.56 o 
  -1  -2  10       32.21       25.16     13.40 o 
   0  -2  10      180.54      210.06     15.72 o 
   1  -2  10      215.15      203.62     16.13 o 
   2  -2  10       66.48       69.92     12.14 o 
   3  -2  10      293.37      278.26     17.67 o 
   4  -2  10      450.57      493.23     41.17 o 
   5  -2  10        1.25        2.67     10.54 o 
   6  -2  10      191.57      232.30     29.75 o 
  -8  -1  10        3.36       11.53     19.00 o 
  -7  -1  10        2.53        1.63     16.85 o 
  -6  -1  10      152.43      174.46     21.78 o 
  -5  -1  10       68.21       49.88      7.97 o 
  -4  -1  10       85.72       61.13      9.45 o 
  -3  -1  10      765.67      780.97     28.91 o 
  -2  -1  10      331.31      321.17     16.65 o 
  -1  -1  10      128.02      116.66      8.59 o 
   0  -1  10      514.72      504.93     15.62 o 
   1  -1  10       12.34       12.37      8.81 o 
   2  -1  10       24.71       25.67     12.22 o 
   3  -1  10      421.70      428.55     19.37 o 
   4  -1  10      166.62      187.03     25.41 o 
   5  -1  10        0.66        0.00     10.66 o 
   6  -1  10       24.08       25.23     19.89 o 
   7  -1  10        3.23        2.00     10.35 o 
  -8   0  10       21.44       16.00     11.85 o 
  -7   0  10      132.81      136.79     18.86 o 
  -6   0  10      155.00      129.18     21.36 o 
  -5   0  10      211.40      221.11     11.05 o 
  -4   0  10       57.77       60.59      8.23 o 
  -3   0  10      186.98      176.58     12.11 o 
  -2   0  10      817.49      835.25     17.82 o 
  -1   0  10      167.61      160.61     10.62 o 
   0   0  10      119.24      138.16      8.90 o 
   1   0  10      155.10      145.26      9.98 o 
   2   0  10      164.63      168.01     10.88 o 
   3   0  10      309.53      304.74     13.55 o 
   4   0  10      456.24      457.76     19.91 o 
   5   0  10       19.57        4.73     10.23 o 
   6   0  10        0.70        3.45     18.69 o 
   7   0  10       46.84       55.96     11.54 o 
  -8   1  10       46.36       44.30     20.13 o 
  -7   1  10      230.14      204.45     22.59 o 
  -6   1  10       71.50       66.17     11.39 o 
  -5   1  10      796.54      838.80     31.46 o 
  -4   1  10       77.07       89.70      8.61 o 
  -3   1  10      851.06      878.86     36.43 o 
  -2   1  10       51.45       48.08      6.97 o 
  -1   1  10      475.53      505.72     14.06 o 
   0   1  10      142.34      137.39      8.00 o 
   1   1  10     1041.62     1026.73     20.35 o 
   2   1  10       62.69       48.06      7.90 o 
   3   1  10     1288.71     1263.78     22.62 o 
   4   1  10       65.81       66.94      8.87 o 
   5   1  10        1.48        2.83     17.54 o 
   6   1  10        9.30        9.99     18.06 o 
   7   1  10       59.80       69.74     12.87 o 
   8   1  10       17.13       22.68     11.54 o 
  -8   2  10       34.95       39.37     16.04 o 
  -7   2  10      185.76      158.80     22.34 o 
  -6   2  10      626.77      609.26     33.42 o 
  -5   2  10        0.89        0.62      2.46 o 
  -4   2  10     1089.65     1106.74     54.66 o 
  -3   2  10       34.20       30.98      5.66 o 
  -2   2  10      150.22      150.39      8.24 o 
  -1   2  10      592.06      571.69     12.39 o 
   0   2  10       36.57       29.79      5.77 o 
   1   2  10      190.74      188.89      8.16 o 
   2   2  10      645.46      616.38     17.18 o 
   3   2  10       38.78       34.99      6.85 o 
   4   2  10      755.18      718.46     24.78 o 
   5   2  10       77.35       78.35     11.57 o 
   6   2  10       74.75       80.94     17.58 o 
   7   2  10      237.15      264.85     27.75 o 
   8   2  10      172.48      163.17     15.16 o 
  -8   3  10       91.73      104.62     19.36 o 
  -7   3  10        6.31        2.52     14.61 o 
  -6   3  10       39.49       40.33     18.28 o 
  -5   3  10     1130.93     1199.15     45.04 o 
  -4   3  10      122.93      117.66      7.19 o 
  -3   3  10      131.47      148.80      6.70 o 
  -2   3  10      252.96      244.87      9.03 o 
  -1   3  10       92.82       90.01      6.31 o 
   0   3  10       71.45       72.13      6.25 o 
   1   3  10     1243.37     1229.93     21.11 o 
   2   3  10       55.29       57.82      5.88 o 
   3   3  10       58.65       51.95      6.52 o 
   4   3  10       34.66       38.14      6.65 o 
   5   3  10      168.20      176.90     12.62 o 
   6   3  10        6.36        7.52     10.18 o 
   7   3  10      553.16      585.75     36.50 o 
   8   3  10        6.81       13.76     10.74 o 
  -7   4  10        5.89        6.67     14.41 o 
  -6   4  10      152.03      167.37     20.96 o 
  -5   4  10      368.33      361.09     27.41 o 
  -4   4  10      826.13      788.68     14.97 o 
  -3   4  10        5.57        6.29      4.51 o 
  -2   4  10       47.53       40.67      5.55 o 
  -1   4  10      154.16      140.54      6.92 o 
   0   4  10      880.88      891.67     13.93 o 
   1   4  10      211.77      205.69      7.76 o 
   2   4  10     1901.97     1878.50     16.28 o 
   3   4  10       21.53       20.27      4.73 o 
   4   4  10     1446.04     1426.60     25.58 o 
   5   4  10      322.39      312.69     15.01 o 
   6   4  10      605.47      599.57     19.99 o 
   7   4  10       21.66       25.96     16.88 o 
   8   4  10      393.36      409.99     19.72 o 
   9   4  10      122.72      108.62     17.29 o 
  -7   5  10       42.78       59.31     18.02 o 
  -6   5  10       24.91       27.31     14.14 o 
  -5   5  10      363.66      431.55     29.95 o 
  -4   5  10        5.17        3.76      3.59 o 
  -3   5  10      115.22      113.58      8.73 o 
  -2   5  10       74.32       77.76      5.62 o 
  -1   5  10      645.13      635.35     11.68 o 
   0   5  10       24.80       15.32      4.70 o 
   1   5  10     1417.20     1388.22     20.07 o 
   2   5  10        2.77        2.76      3.53 o 
   3   5  10       14.36        7.69      4.62 o 
   4   5  10      115.28      120.10      9.52 o 
   5   5  10      690.70      673.15     18.28 o 
   6   5  10       43.38       46.57     13.92 o 
   7   5  10      138.80      150.32      9.58 o 
   8   5  10        3.40        2.58      8.58 o 
   9   5  10        0.72        1.55     10.04 o 
  -7   6  10       16.77       10.88     15.30 o 
  -6   6  10       97.78      120.61     21.78 o 
  -5   6  10      330.46      347.17     28.28 o 
  -4   6  10       67.90       60.33      5.33 o 
  -3   6  10        9.75       14.49      6.15 o 
  -2   6  10      559.24      550.53     16.54 o 
  -1   6  10      166.29      164.61      6.37 o 
   0   6  10     1032.79     1063.50     16.05 o 
   1   6  10      221.94      215.34      6.75 o 
   2   6  10     1226.04     1225.70     26.00 o 
   3   6  10       69.74       59.58     13.07 o 
   4   6  10      187.86      170.82      9.79 o 
   5   6  10      365.92      352.85     11.92 o 
   6   6  10      214.11      215.52     13.90 o 
   7   6  10      190.49      181.60     12.24 o 
   8   6  10      190.43      188.97     13.87 o 
   9   6  10       29.82       45.60     19.65 o 
  -6   7  10       22.15       17.86     14.25 o 
  -5   7  10      640.36      632.16     35.05 o 
  -4   7  10       62.42       49.97      5.84 o 
  -3   7  10      380.89      377.54     13.64 o 
  -2   7  10      332.28      318.31     13.50 o 
  -1   7  10      343.61      325.16     11.66 o 
   0   7  10       81.24       86.35      4.97 o 
   1   7  10     1601.95     1646.24     37.21 o 
   2   7  10        2.12        8.42      7.55 o 
   3   7  10      264.62      285.63     22.46 o 
   4   7  10      165.68      155.46      9.85 o 
   5   7  10       44.44       40.48      3.62 o 
   6   7  10      158.36      154.83     20.18 o 
   7   7  10       65.47       70.68      8.18 o 
   8   7  10       36.83       33.48      9.46 o 
   9   7  10       64.60       78.93     19.06 o 
  -6   8  10      345.56      391.12     30.50 o 
  -5   8  10        1.00        0.00     16.35 o 
  -4   8  10       48.99       53.50     16.62 o 
  -3   8  10      100.54      111.39      7.82 o 
  -2   8  10      416.28      397.62     15.32 o 
  -1   8  10      170.39      171.15     10.10 o 
   0   8  10     1027.06     1016.54     11.22 o 
   1   8  10      181.38      145.75     16.59 o 
   2   8  10      111.87      104.31     16.41 o 
   3   8  10      108.54      101.41      8.47 o 
   4   8  10      162.03      174.72      9.23 o 
   5   8  10       62.58       60.29      6.69 o 
   6   8  10     1515.27     1487.69     41.50 o 
   7   8  10       57.11       50.78     11.33 o 
   8   8  10       49.43       55.67     19.11 o 
   9   8  10      139.48      140.19     24.67 o 
  -5   9  10      219.05      247.32     25.92 o 
  -4   9  10        1.43        6.34     14.88 o 
  -3   9  10      339.76      359.69     14.42 o 
  -2   9  10       52.95       57.22      9.02 o 
  -1   9  10      774.24      701.63     22.46 o 
   0   9  10       20.52       17.95      4.24 o 
   1   9  10       31.40       38.27      8.69 o 
   2   9  10       17.48       11.72     12.04 o 
   3   9  10      127.02      138.61     14.88 o 
   4   9  10        1.30        0.00      4.62 o 
   5   9  10      320.43      323.93     14.12 o 
   6   9  10       52.36       51.75      3.07 o 
   7   9  10      498.96      443.31     31.13 o 
   8   9  10       12.07       12.17     16.90 o 
   9   9  10        4.70       10.77     18.65 o 
  -4  10  10       38.43       37.15     15.04 o 
  -3  10  10       26.81       28.57      7.77 o 
  -2  10  10      713.03      768.06     16.85 o 
  -1  10  10       32.84       34.33      9.27 o 
   0  10  10     1022.66     1052.99     14.94 o 
   1  10  10       25.27       29.03      6.34 o 
   2  10  10       36.70       21.55     14.14 o 
   3  10  10      625.01      633.83     17.53 o 
   4  10  10      245.88      257.82      9.19 o 
   5  10  10      260.22      250.19     24.14 o 
   6  10  10      332.53      361.28     29.44 o 
   7  10  10       32.67       27.48     18.87 o 
   8  10  10       44.76       66.85     20.46 o 
   9  10  10       49.39       67.27     20.43 o 
  -3  11  10       46.03       38.74     16.57 o 
  -2  11  10        0.22        4.17      7.76 o 
  -1  11  10       79.59      106.40     10.58 o 
   0  11  10       40.43       46.57     11.53 o 
   1  11  10      334.31      321.06     11.51 o 
   2  11  10        0.09        0.00     14.62 o 
   3  11  10      240.00      200.31     12.76 o 
   4  11  10      128.88      119.93     17.48 o 
   5  11  10       41.58       51.26     18.04 o 
   6  11  10       16.90       13.36     14.43 o 
   7  11  10      234.18      242.63     26.42 o 
   8  11  10       14.35       14.36     16.71 o 
  -2  12  10       91.38       81.64     10.01 o 
  -1  12  10        1.15        3.98      8.46 o 
   0  12  10        0.74        0.28      8.42 o 
   1  12  10        1.51        1.32      7.71 o 
   2  12  10       37.99       38.22      9.15 o 
   3  12  10       12.53       16.58     12.70 o 
   4  12  10      936.72      951.98     39.88 o 
   5  12  10       95.65      111.58     20.42 o 
   6  12  10       44.21       36.89     16.91 o 
   7  12  10       49.80       48.72     19.18 o 
   8  12  10       41.95       44.82     18.52 o 
  -1  13  10       73.69       70.59     12.61 o 
   0  13  10        0.02        2.62      8.71 o 
   1  13  10       23.08       25.99      8.42 o 
   2  13  10       22.74       19.49      7.85 o 
   3  13  10       41.55       19.14     14.95 o 
   4  13  10        8.35       25.49     16.74 o 
   5  13  10      312.65      316.82     27.26 o 
   6  13  10       76.83      104.70     19.26 o 
   7  13  10      170.01      161.24     22.13 o 
   1  14  10       28.78       29.61     17.07 o 
   2  14  10      276.58      262.17     24.84 o 
   3  14  10       12.14       20.09     14.05 o 
   4  14  10      269.29      269.19     26.68 o 
   5  14  10        3.80       10.78     14.97 o 
   6  14  10       78.16       98.34     18.17 o 
  -3  -7  11        1.48        0.58     20.51 o 
  -2  -7  11        0.31        1.88     17.57 o 
  -5  -6  11        7.23        7.14     18.97 o 
  -4  -6  11        5.49        3.85     14.46 o 
  -3  -6  11      101.33      108.76     21.96 o 
  -2  -6  11       31.79       27.51     17.02 o 
  -1  -6  11      135.97      126.25     20.93 o 
   0  -6  11        0.35        6.52     15.85 o 
   1  -6  11      161.38      174.59     26.59 o 
  -6  -5  11       84.75       91.75     19.69 o 
  -5  -5  11        9.59        2.45     18.76 o 
  -4  -5  11        6.03       13.34     17.84 o 
  -3  -5  11       10.89       19.67     15.80 o 
  -2  -5  11       88.74       94.50     20.87 o 
  -1  -5  11        0.75        2.69     17.95 o 
   0  -5  11      366.53      360.94     30.62 o 
   1  -5  11       14.84        3.61     18.76 o 
   2  -5  11        0.37        8.15     14.58 o 
  -7  -4  11      224.13      215.35     27.79 o 
  -6  -4  11        6.16       13.12     16.03 o 
  -5  -4  11        2.54       20.17     18.73 o 
  -4  -4  11       90.77      103.10     22.42 o 
  -3  -4  11       94.61      112.92     22.52 o 
  -2  -4  11      150.45      135.83     22.48 o 
  -1  -4  11      152.96      195.82     25.24 o 
   0  -4  11      253.47      251.51     26.28 o 
   1  -4  11       89.87       95.14     21.18 o 
   2  -4  11        0.02        4.27     17.24 o 
   3  -4  11        6.24       12.02     14.77 o 
  -7  -3  11       81.28       92.93     23.44 o 
  -6  -3  11      203.57      199.10     23.96 o 
  -5  -3  11       21.76       19.69     17.82 o 
  -4  -3  11       34.94       45.96     19.05 o 
  -3  -3  11       96.27       93.44     20.87 o 
  -2  -3  11      694.57      662.91     35.18 o 
  -1  -3  11        1.67        0.00     16.65 o 
   0  -3  11      330.87      336.66     25.92 o 
   1  -3  11       25.90       28.16     16.56 o 
   2  -3  11      505.72      487.47     30.28 o 
   3  -3  11       17.53       14.37     10.83 o 
   4  -3  11      127.97      117.42     15.68 o 
  -7  -2  11       56.92       48.64     19.27 o 
  -6  -2  11       72.87       78.72     17.38 o 
  -5  -2  11        0.83        5.12     15.09 o 
  -4  -2  11       43.73       51.72     10.50 o 
  -3  -2  11      292.77      291.05     26.66 o 
  -2  -2  11       13.01       17.99     17.58 o 
  -1  -2  11       79.31       90.10     18.50 o 
   0  -2  11        9.74       10.48     16.41 o 
   1  -2  11        7.22        6.15     11.11 o 
   2  -2  11      183.49      160.54     15.89 o 
   3  -2  11      219.86      216.91     17.78 o 
   4  -2  11       61.40       62.19     12.26 o 
   5  -2  11      214.56      224.84     18.38 o 
  -7  -1  11       55.77       47.17     18.47 o 
  -6  -1  11       64.33       67.26     17.67 o 
  -5  -1  11      302.44      251.72     23.01 o 
  -4  -1  11      248.29      232.93     13.55 o 
  -3  -1  11      261.11      246.04     15.71 o 
  -2  -1  11     2218.90     2310.57     58.05 o 
  -1  -1  11       17.48       11.70     10.05 o 
   0  -1  11      133.26      148.79     14.93 o 
   1  -1  11      496.19      492.79     20.44 o 
   2  -1  11      329.53      307.78     18.63 o 
   3  -1  11       30.65       30.93     11.87 o 
   4  -1  11       63.36       69.08     12.79 o 
   5  -1  11       42.75       34.39     11.33 o 
   6  -1  11      227.01      263.11     28.76 o 
  -7   0  11      207.88      265.29     27.44 o 
  -6   0  11       20.01       10.77     16.69 o 
  -5   0  11      117.62      137.75     19.81 o 
  -4   0  11       27.26       38.99      8.72 o 
  -3   0  11      330.82      354.83     23.79 o 
  -2   0  11      251.57      235.47     11.97 o 
  -1   0  11     1238.93     1225.74     28.79 o 
   0   0  11       25.61       34.78      8.19 o 
   1   0  11        1.04        0.00      7.19 o 
   2   0  11       36.12       40.08     10.91 o 
   3   0  11      777.43      752.00     81.43 o 
   4   0  11      103.75      106.09     13.87 o 
   5   0  11      105.98      124.33     21.49 o 
   6   0  11       65.15       69.16     22.30 o 
  -7   1  11        7.14        8.56     10.43 o 
  -6   1  11      112.58      108.96     21.19 o 
  -5   1  11     1002.17     1010.28     41.08 o 
  -4   1  11       52.58       49.88      7.80 o 
  -3   1  11       14.43       17.37      8.09 o 
  -2   1  11      284.24      305.56     12.10 o 
  -1   1  11      532.23      524.01     15.39 o 
   0   1  11      175.01      160.60     10.11 o 
   1   1  11       48.48       49.92      7.85 o 
   2   1  11       75.81       67.87      8.70 o 
   3   1  11      128.18      120.62      9.72 o 
   4   1  11      357.99      354.55     24.67 o 
   5   1  11        2.00        0.11     10.65 o 
   6   1  11        9.16        8.86     19.17 o 
   7   1  11      117.29      156.16     25.83 o 
  -7   2  11       14.12        6.75     10.84 o 
  -6   2  11        7.57        4.97     11.35 o 
  -5   2  11       11.85        6.01     14.76 o 
  -4   2  11       61.34       59.84      7.56 o 
  -3   2  11      195.93      206.20     10.15 o 
  -2   2  11        5.66        5.92      6.30 o 
  -1   2  11      188.81      194.42     10.28 o 
   0   2  11       77.48       87.12      8.39 o 
   1   2  11        6.67        9.82      6.48 o 
   2   2  11      256.67      246.74     10.81 o 
   3   2  11     2550.41     2536.49     30.24 o 
   4   2  11       26.12       36.73      8.10 o 
   5   2  11       99.53       86.80     11.86 o 
   6   2  11        0.46        0.00     18.53 o 
   7   2  11       72.87       88.78     20.54 o 
  -7   3  11      143.59      136.47     20.49 o 
  -6   3  11      272.75      290.62     27.78 o 
  -5   3  11        2.82        6.40     10.12 o 
  -4   3  11     1493.57     1525.70     44.25 o 
  -3   3  11       95.40       89.92      6.93 o 
  -2   3  11     1193.19     1262.24     34.02 o 
  -1   3  11       77.80       69.84      7.43 o 
   0   3  11        0.78        1.77      6.02 o 
   1   3  11      380.68      350.33     16.61 o 
   2   3  11       11.25        8.05      5.59 o 
   3   3  11      490.19      494.26     13.38 o 
   4   3  11     1963.64     2032.85     32.80 o 
   5   3  11       76.76       66.21     10.30 o 
   6   3  11        0.49        2.79     17.35 o 
   7   3  11       26.48       35.32     17.98 o 
   8   3  11      199.97      192.03     18.20 o 
  -7   4  11       40.73       51.41     16.27 o 
  -6   4  11       22.15       22.72     15.96 o 
  -5   4  11        8.77        0.00     16.77 o 
  -4   4  11       34.05       29.96      5.39 o 
  -3   4  11      802.10      800.66     16.74 o 
  -2   4  11        2.24        2.56      5.05 o 
  -1   4  11       86.57       93.34      7.29 o 
   0   4  11        8.90        6.04      4.84 o 
   1   4  11      545.86      529.19     11.74 o 
   2   4  11      283.59      265.41      8.20 o 
   3   4  11      458.47      449.40     11.44 o 
   4   4  11      339.13      343.08     18.54 o 
   5   4  11       14.74       12.51      8.43 o 
   6   4  11       88.14      103.88     11.12 o 
   7   4  11       25.28       20.48     16.36 o 
   8   4  11       10.04       13.51      9.87 o 
  -7   5  11      257.16      282.87     29.11 o 
  -6   5  11      241.81      220.67     25.29 o 
  -5   5  11      178.06      166.43     20.73 o 
  -4   5  11      383.76      420.05     13.80 o 
  -3   5  11       17.78       20.16      5.92 o 
  -2   5  11       29.13       28.16      5.64 o 
  -1   5  11        5.26        7.05      5.22 o 
   0   5  11      614.31      624.29     12.23 o 
   1   5  11       86.89       79.18      6.07 o 
   2   5  11      710.27      691.68     15.03 o 
   3   5  11        0.93        1.10      3.55 o 
   4   5  11      438.76      428.82     25.17 o 
   5   5  11      147.69      143.17     11.04 o 
   6   5  11       33.21       32.53      8.29 o 
   7   5  11       53.94       38.04     16.13 o 
   8   5  11      353.59      354.30     22.13 o 
  -6   6  11      147.63      152.43     23.47 o 
  -5   6  11      313.75      347.94     27.27 o 
  -4   6  11       25.43       25.64      5.04 o 
  -3   6  11      176.64      176.75     14.06 o 
  -2   6  11       84.90       89.88      7.47 o 
  -1   6  11      192.07      176.06      8.22 o 
   0   6  11        0.93        0.00      4.42 o 
   1   6  11     1821.06     1782.44     19.32 o 
   2   6  11       22.45       20.48      2.90 o 
   3   6  11       10.34       18.04     16.56 o 
   4   6  11       86.55       94.13      7.59 o 
   5   6  11       28.15       31.13      6.08 o 
   6   6  11      294.26      266.30     24.36 o 
   7   6  11      287.97      379.27     30.61 o 
   8   6  11       28.20       21.74      8.90 o 
  -6   7  11       17.37        2.14     17.00 o 
  -5   7  11      221.70      243.32     26.38 o 
  -4   7  11      375.32      396.52     28.29 o 
  -3   7  11      543.07      523.46     16.30 o 
  -2   7  11        7.29        2.64      7.80 o 
  -1   7  11      334.89      344.97     11.08 o 
   0   7  11      803.93      788.17     12.80 o 
   1   7  11       29.02       27.73      3.29 o 
   2   7  11     1415.90     1445.37     42.69 o 
   3   7  11      204.64      206.51     21.77 o 
   4   7  11      266.11      259.57     23.95 o 
   5   7  11      667.50      529.62     74.81 o 
   6   7  11      234.41      240.46     25.05 o 
   7   7  11        2.27        9.82      7.07 o 
   8   7  11      208.52      237.21     25.65 o 
  -5   8  11      178.47      192.53     23.74 o 
  -4   8  11        0.45        0.00     15.25 o 
  -3   8  11      280.72      285.34     12.86 o 
  -2   8  11      349.31      342.42     14.98 o 
  -1   8  11        2.69        0.00      5.20 o 
   0   8  11       46.88       47.72      3.85 o 
   1   8  11      174.41      188.48     21.30 o 
   2   8  11       90.75       80.12     16.64 o 
   3   8  11       63.28       84.99     17.87 o 
   4   8  11       11.27        9.25     13.70 o 
   5   8  11      485.38      445.38     15.01 o 
   6   8  11        1.68        0.04     17.54 o 
   7   8  11      194.68      216.13     11.29 o 
   8   8  11        8.56        0.00     17.31 o 
  -4   9  11      128.78      110.47     19.98 o 
  -3   9  11       18.93       15.48      7.31 o 
  -2   9  11      137.45      136.19     10.95 o 
  -1   9  11       50.60       51.36      6.12 o 
   0   9  11      630.66      613.39      9.00 o 
   1   9  11       20.28       11.47      7.09 o 
   2   9  11      812.70      810.76     33.93 o 
   3   9  11       94.85      101.03     17.59 o 
   4   9  11       46.14       45.14      6.54 o 
   5   9  11       26.86       28.80     13.68 o 
   6   9  11     1247.58     1284.57     49.10 o 
   7   9  11      190.10      199.93     23.83 o 
   8   9  11       93.35      144.36     24.08 o 
  -4  10  11        0.14        5.80     15.65 o 
  -3  10  11       54.70       54.63     15.75 o 
  -2  10  11      108.01      106.38     10.96 o 
  -1  10  11      173.07      164.62     12.62 o 
   0  10  11      179.87      177.40     13.13 o 
   1  10  11      863.15      836.18     21.98 o 
   2  10  11      317.04      296.54     24.37 o 
   3  10  11       10.23       10.09     15.17 o 
   4  10  11        0.05        0.00      5.43 o 
   5  10  11       13.52        7.15     16.63 o 
   6  10  11       12.16        2.61     17.35 o 
   7  10  11      216.31      207.04     24.98 o 
   8  10  11        1.00        6.17     16.03 o 
  -3  11  11       17.61       25.32     16.43 o 
  -2  11  11      290.71      306.73     15.48 o 
  -1  11  11       24.41       24.83      8.84 o 
   0  11  11      430.05      452.98     18.19 o 
   1  11  11       40.51       38.88      9.42 o 
   2  11  11      178.81      172.92     20.77 o 
   3  11  11       29.98       35.65     14.26 o 
   4  11  11        0.83        2.33     15.73 o 
   5  11  11        3.53        0.00     15.80 o 
   6  11  11      269.40      246.23     24.91 o 
   7  11  11       44.36       38.73     19.98 o 
   8  11  11       30.25       19.24     19.58 o 
  -2  12  11       25.50       20.82      8.71 o 
  -1  12  11       67.68       64.03     10.57 o 
   0  12  11       67.60       74.84     20.57 o 
   1  12  11       79.77       90.22     16.27 o 
   2  12  11        8.79        6.66     13.43 o 
   3  12  11      134.49      134.97     18.90 o 
   4  12  11       43.05       39.82     17.05 o 
   5  12  11       77.50       89.30     19.19 o 
   6  12  11        0.69        6.96     13.80 o 
   7  12  11      175.51      151.72     24.39 o 
   0  13  11       57.53       68.47     10.87 o 
   1  13  11        9.61        0.00      8.79 o 
   2  13  11       14.27       21.99     15.04 o 
   3  13  11       18.16       14.71     16.08 o 
   4  13  11      248.54      267.01     24.66 o 
   5  13  11      200.43      209.97     23.09 o 
   6  13  11       96.51      126.92     23.71 o 
   2  14  11       18.82       15.57     15.81 o 
   3  14  11       42.86       41.95     16.05 o 
   4  14  11       26.76       31.87     13.93 o 
   5  14  11      133.90      163.16     22.42 o 
  -4  -5  12        1.91        3.41     16.56 o 
  -3  -5  12       16.85       12.64     15.10 o 
  -2  -5  12       15.08       16.75     17.78 o 
  -1  -5  12      189.72      195.42     26.05 o 
   0  -5  12       95.20       91.36     19.61 o 
   1  -5  12      132.68      182.10     26.03 o 
  -5  -4  12        0.05        0.00     18.56 o 
  -4  -4  12       64.57       83.08     20.52 o 
  -3  -4  12       11.21       14.48     16.04 o 
  -2  -4  12        0.43        0.00     17.83 o 
  -1  -4  12       55.49       46.48     17.56 o 
   0  -4  12      128.88      134.40     22.66 o 
   1  -4  12       32.55       40.90     18.83 o 
   2  -4  12       41.53       64.11     17.59 o 
  -6  -3  12       78.21       82.70     21.90 o 
  -5  -3  12        5.21        0.00     17.00 o 
  -4  -3  12       17.94        8.06     17.86 o 
  -3  -3  12       26.54       30.59     18.65 o 
  -2  -3  12       30.21       21.86     17.42 o 
  -1  -3  12      106.96      132.40     22.24 o 
   0  -3  12       85.97      107.94     21.59 o 
   1  -3  12      155.14      151.15     23.50 o 
   2  -3  12       72.01       94.29     20.36 o 
   3  -3  12       57.32       55.01     19.16 o 
  -6  -2  12      241.03      253.72     28.75 o 
  -5  -2  12       73.54       75.59     19.46 o 
  -4  -2  12       28.32       16.02     16.38 o 
  -3  -2  12        0.81        9.99     16.83 o 
  -2  -2  12       50.00       50.01     18.07 o 
  -1  -2  12       12.51       18.83     17.18 o 
   0  -2  12      195.36      185.89     21.15 o 
   1  -2  12       40.75       42.45     12.93 o 
   2  -2  12       53.15       42.41     12.98 o 
   3  -2  12       24.80       16.59     12.06 o 
   4  -2  12       15.52       15.99     12.06 o 
  -7  -1  12      139.26      166.55     26.62 o 
  -6  -1  12       25.41        9.41     15.86 o 
  -5  -1  12        0.45        0.00     15.80 o 
  -4  -1  12       38.49       52.54     17.14 o 
  -3  -1  12      787.51      799.01     38.34 o 
  -2  -1  12      121.70       95.23     19.63 o 
  -1  -1  12      234.43      324.95     26.73 o 
   0  -1  12       24.64       23.09     10.73 o 
   1  -1  12       14.32       21.10     11.16 o 
   2  -1  12      121.30      122.24     13.79 o 
   3  -1  12      134.87      125.73     14.56 o 
   4  -1  12       13.05       10.59     11.39 o 
   5  -1  12      194.16      192.70     16.63 o 
  -7   0  12        0.95       11.20     16.38 o 
  -6   0  12        9.85        0.00     16.40 o 
  -5   0  12      344.08      368.44     29.32 o 
  -4   0  12        2.84        4.66      9.06 o 
  -3   0  12      267.42      219.81     17.07 o 
  -2   0  12      886.10      880.64     37.28 o 
  -1   0  12       96.95      113.34     13.73 o 
   0   0  12      865.18      863.94     25.90 o 
   1   0  12      371.37      323.52     27.30 o 
   2   0  12      145.61      148.18     14.65 o 
   3   0  12      171.68      190.27     15.47 o 
   4   0  12       48.52       48.43     11.16 o 
   5   0  12       16.83        6.08     11.68 o 
   6   0  12       83.48       72.46     20.03 o 
  -7   1  12      298.07      291.08     26.91 o 
  -6   1  12      143.27      164.63     22.73 o 
  -5   1  12      161.55      170.84     22.41 o 
  -4   1  12       54.55       39.37      8.27 o 
  -3   1  12      728.36      738.28     23.59 o 
  -2   1  12       34.99       36.73      7.79 o 
  -1   1  12      632.41      600.60     21.13 o 
   0   1  12       48.43       47.60      8.47 o 
   1   1  12      951.48      888.73     19.96 o 
   2   1  12        1.01        2.71      7.45 o 
   3   1  12      913.77      919.92     44.16 o 
   4   1  12        5.31        4.04      9.81 o 
   5   1  12      299.93      303.03     31.86 o 
   6   1  12       73.04       84.55     24.40 o 
  -7   2  12      214.49      170.97     24.98 o 
  -6   2  12       26.02       14.93     14.18 o 
  -5   2  12      190.48      163.11     22.30 o 
  -4   2  12      424.92      470.43     28.97 o 
  -3   2  12      338.50      311.03     11.60 o 
  -2   2  12      891.78      909.57     21.88 o 
  -1   2  12       43.87       47.08      7.88 o 
   0   2  12       93.73       85.13     11.13 o 
   1   2  12      342.03      325.21     12.59 o 
   2   2  12       91.24       87.58      8.22 o 
   3   2  12      370.55      331.17     12.91 o 
   4   2  12      308.08      319.32     13.40 o 
   5   2  12        7.92        0.00     18.68 o 
   6   2  12      104.52       92.97     23.76 o 
   7   2  12       78.69       95.43     19.89 o 
  -6   3  12       54.29       42.27     12.60 o 
  -5   3  12      217.20      212.88     23.43 o 
  -4   3  12        3.12        3.14     12.74 o 
  -3   3  12      225.12      237.53      9.84 o 
  -2   3  12        0.91        1.87      6.06 o 
  -1   3  12      271.83      282.03     11.51 o 
   0   3  12      219.72      214.62     13.14 o 
   1   3  12      409.26      371.15     15.65 o 
   2   3  12       15.66       10.12      6.19 o 
   3   3  12      457.87      453.61     13.46 o 
   4   3  12        4.42        5.93      6.27 o 
   5   3  12      129.50      143.48     23.13 o 
   6   3  12       75.91      106.57     21.92 o 
   7   3  12        0.69        0.00     17.98 o 
  -6   4  12       13.12        0.00     18.76 o 
  -5   4  12      145.78      145.59     15.37 o 
  -4   4  12      109.60      116.67     18.34 o 
  -3   4  12      962.91      961.28     25.25 o 
  -2   4  12      530.91      537.56     13.62 o 
  -1   4  12        3.73        0.00      5.99 o 
   0   4  12        7.21        4.92      5.76 o 
   1   4  12        1.32        4.22      7.26 o 
   2   4  12       58.28       48.93      7.62 o 
   3   4  12      595.79      590.77     13.65 o 
   4   4  12      698.06      684.98     20.40 o 
   5   4  12       33.04       41.19      9.08 o 
   6   4  12       76.30       66.07     19.19 o 
   7   4  12        0.54        1.97     20.38 o 
  -6   5  12       18.75       19.17     18.56 o 
  -5   5  12        5.40        2.38     15.61 o 
  -4   5  12       67.45       65.66      6.36 o 
  -3   5  12       21.34       14.05      5.02 o 
  -2   5  12      117.56      112.84      7.56 o 
  -1   5  12      196.26      181.55      9.09 o 
   0   5  12       71.85       64.60      6.92 o 
   1   5  12      267.79      277.70     12.09 o 
   2   5  12       38.75       37.14      5.77 o 
   3   5  12      884.91      895.36     13.11 o 
   4   5  12      124.83      115.96      9.53 o 
   5   5  12       37.23       12.34     18.20 o 
   6   5  12       19.03       14.33     16.84 o 
   7   5  12       42.11       55.91     19.22 o 
   8   5  12        5.90        2.55      9.53 o 
  -6   6  12      185.52      187.97     23.37 o 
  -5   6  12       23.74       17.27     17.35 o 
  -4   6  12      623.45      649.63     36.28 o 
  -3   6  12       97.16       91.54      7.82 o 
  -2   6  12       67.09       72.09      6.75 o 
  -1   6  12       53.67       57.22      6.53 o 
   0   6  12        7.00        6.03      5.21 o 
   1   6  12       12.06        9.11      4.76 o 
   2   6  12      366.35      366.95     11.52 o 
   3   6  12      421.55      457.39     24.09 o 
   4   6  12      118.75      104.95      6.50 o 
   5   6  12        9.63        0.00     15.39 o 
   6   6  12       46.81       31.46     20.67 o 
   7   6  12       50.99       70.30     23.11 o 
   8   6  12       91.82       74.18     10.81 o 
  -5   7  12        5.90        0.58     14.84 o 
  -4   7  12        0.86        7.75     15.62 o 
  -3   7  12      783.52      888.81     23.62 o 
  -2   7  12       48.12       37.19      6.66 o 
  -1   7  12      281.91      272.71      9.90 o 
   0   7  12       95.97      102.84      6.77 o 
   1   7  12     1561.90     1444.05     25.13 o 
   2   7  12      159.59      150.52     11.76 o 
   3   7  12      925.05      951.59     23.57 o 
   4   7  12       44.88       52.19      9.40 o 
   5   7  12      922.51      915.28     25.82 o 
   6   7  12      392.58      378.51     29.38 o 
   7   7  12      214.86      230.60     25.75 o 
   8   7  12        0.27        8.27     17.89 o 
  -5   8  12       67.16       89.06     20.75 o 
  -4   8  12      213.48      207.33     23.94 o 
  -3   8  12       15.53       10.54      7.20 o 
  -2   8  12       44.67       32.92      8.51 o 
  -1   8  12       45.46       48.69      6.40 o 
   0   8  12      526.57      514.27     10.25 o 
   1   8  12       84.72       79.48     20.08 o 
   2   8  12      368.11      357.83     16.33 o 
   3   8  12       93.18       87.65      9.80 o 
   4   8  12      236.61      280.04     24.90 o 
   5   8  12      232.19      242.72     25.25 o 
   6   8  12      310.32      310.73     28.80 o 
   7   8  12       13.17       15.96     20.51 o 
   8   8  12       81.41       75.56     18.84 o 
  -4   9  12       34.75       42.48     14.45 o 
  -3   9  12      106.93      117.88     19.01 o 
  -2   9  12       49.94       50.06      9.18 o 
  -1   9  12      229.90      229.33      9.86 o 
   0   9  12      250.68      235.10      8.94 o 
   1   9  12      348.91      359.51     15.76 o 
   2   9  12       94.80       78.18      9.36 o 
   3   9  12      278.04      292.47     24.62 o 
   4   9  12       72.86       81.70     16.88 o 
   5   9  12      162.27      173.92     23.02 o 
   6   9  12       10.77       12.90     18.74 o 
   7   9  12      164.91      185.78     25.72 o 
   8   9  12        0.08        0.00     16.26 o 
  -3  10  12        0.95        1.85     13.00 o 
  -2  10  12        0.58        4.29      8.08 o 
  -1  10  12        0.79        0.00      7.77 o 
   0  10  12      464.22      433.67     17.95 o 
   1  10  12      157.72      169.10     20.52 o 
   2  10  12      147.55      133.95     11.25 o 
   3  10  12      500.27      495.09     30.05 o 
   4  10  12       23.57       24.88     13.97 o 
   5  10  12        0.44        7.08     17.97 o 
   6  10  12      268.75      313.02     29.75 o 
   7  10  12       76.38       58.15     18.29 o 
  -2  11  12      122.03      122.76     12.06 o 
  -1  11  12      132.46      124.79     11.84 o 
   0  11  12       27.84       30.57      9.44 o 
   1  11  12      282.44      328.42     24.66 o 
   2  11  12      154.17      179.80     21.47 o 
   3  11  12      169.34      170.70     20.92 o 
   4  11  12       52.01       49.57     18.48 o 
   5  11  12       10.96        9.89     14.56 o 
   6  11  12       37.76       35.93     17.47 o 
   7  11  12      215.94      255.27     28.88 o 
  -1  12  12        1.72        7.58      8.81 o 
   0  12  12      188.04      187.50     14.15 o 
   1  12  12       47.99       55.96     10.41 o 
   2  12  12       49.11       47.79     16.12 o 
   3  12  12       10.18        6.09     12.69 o 
   4  12  12       78.60       82.83     18.58 o 
   5  12  12        3.89        0.00     13.20 o 
   6  12  12       90.75       94.84     19.37 o 
   0  13  12       10.56        4.61      9.38 o 
   1  13  12      144.61      170.09     13.19 o 
   2  13  12        8.65        1.78     16.46 o 
   3  13  12       18.57       29.31     16.87 o 
   4  13  12        1.57        0.00     17.03 o 
   5  13  12      108.78      111.37     21.38 o 
   6  13  12      107.46      114.65     23.87 o 
  -3  -4  13        0.33        0.00     18.53 o 
  -2  -4  13       45.84       28.24     15.70 o 
  -1  -4  13       40.93       25.54     16.24 o 
   0  -4  13       63.56       61.01     19.32 o 
  -5  -3  13       63.16       57.29     20.32 o 
  -4  -3  13       86.15       97.71     22.09 o 
  -3  -3  13        5.80        8.67     14.49 o 
  -2  -3  13       21.94       21.00     15.45 o 
  -1  -3  13        1.41        5.54     18.31 o 
   0  -3  13      121.81      123.30     20.31 o 
   1  -3  13       22.42        7.97     15.70 o 
   2  -3  13      199.30      182.30     24.78 o 
  -5  -2  13       39.86       33.16     16.80 o 
  -4  -2  13        5.09        6.78     13.54 o 
  -3  -2  13        5.57        0.56     17.27 o 
  -2  -2  13       48.14       35.77     16.45 o 
  -1  -2  13      246.53      292.36     27.39 o 
   0  -2  13      138.16      156.92     22.74 o 
   1  -2  13       54.17       70.43     17.60 o 
   2  -2  13       11.83       21.25     11.77 o 
   3  -2  13       11.10       12.56     13.22 o 
  -6  -1  13      243.59      252.15     28.85 o 
  -5  -1  13        4.13        8.14     17.65 o 
  -4  -1  13       23.49        9.37     17.46 o 
  -3  -1  13        2.26        0.00     14.29 o 
  -2  -1  13       85.77      102.55     19.97 o 
  -1  -1  13        2.04        0.00     15.08 o 
   0  -1  13      173.32      200.41     17.47 o 
   1  -1  13       15.84       18.98     12.68 o 
   2  -1  13      120.30      118.61     15.07 o 
   3  -1  13       35.85       22.77     11.98 o 
   4  -1  13        0.42        0.00     11.26 o 
  -6   0  13        0.03        0.00     16.95 o 
  -5   0  13       84.34       81.52     19.89 o 
  -4   0  13        3.84        0.00     17.21 o 
  -3   0  13      207.92      239.12     25.29 o 
  -2   0  13        1.12        0.00     16.02 o 
  -1   0  13     1129.39     1135.06     30.40 o 
   0   0  13      108.78      120.80     20.35 o 
   1   0  13       65.98       73.79     12.85 o 
   2   0  13      215.50      213.62     16.90 o 
   3   0  13       30.69       20.85     11.62 o 
   4   0  13        5.95        3.77     11.21 o 
   5   0  13       93.65      102.44     15.00 o 
  -6   1  13      210.96      198.18     24.10 o 
  -5   1  13       87.18       71.45     17.56 o 
  -4   1  13        3.22        2.02     14.94 o 
  -3   1  13       79.81       68.97     17.03 o 
  -2   1  13      280.59      284.49     16.65 o 
  -1   1  13       27.98       17.42     10.06 o 
   0   1  13      884.17      909.40     26.70 o 
   1   1  13       24.72       20.30     10.05 o 
   2   1  13      331.92      338.01     18.44 o 
   3   1  13      344.81      316.19     18.07 o 
   4   1  13       25.83       19.39     10.30 o 
   5   1  13        0.90        0.00     10.86 o 
  -6   2  13       44.82       38.95     18.93 o 
  -5   2  13      115.02       90.86     18.28 o 
  -4   2  13      149.68      148.14     19.59 o 
  -3   2  13      323.12      323.36     15.38 o 
  -2   2  13        6.25        1.35      9.33 o 
  -1   2  13       28.86       33.62     10.23 o 
   0   2  13      117.25      121.73     12.39 o 
   1   2  13        4.44        7.53      6.97 o 
   2   2  13       47.96       40.02      7.97 o 
   3   2  13      607.23      617.86     38.33 o 
   4   2  13        3.56        0.00      9.63 o 
   5   2  13      140.49      152.76     23.79 o 
   6   2  13        2.26        0.00     18.00 o 
  -6   3  13        9.16       12.98     16.20 o 
  -5   3  13       93.19      107.86     20.32 o 
  -4   3  13      172.31      154.49     19.10 o 
  -3   3  13        7.10        1.85      7.75 o 
  -2   3  13     1027.75     1052.85     26.56 o 
  -1   3  13       17.06       11.33      8.58 o 
   0   3  13      736.46      716.34     21.51 o 
   1   3  13      660.75      618.47     20.20 o 
   2   3  13       94.01       78.62      8.01 o 
   3   3  13       48.94       42.09      6.92 o 
   4   3  13     1186.21     1211.18     28.34 o 
   5   3  13      111.88      112.31     23.84 o 
   6   3  13      243.85      235.98     29.12 o 
  -6   4  13       61.10       49.99     13.58 o 
  -5   4  13        3.93        6.73     15.16 o 
  -4   4  13       14.21       12.34     13.11 o 
  -3   4  13      110.34      126.12     10.86 o 
  -2   4  13      661.41      644.13     15.70 o 
  -1   4  13      156.30      155.11      9.47 o 
   0   4  13       35.40       34.04      8.41 o 
   1   4  13       28.47       26.08      7.82 o 
   2   4  13      277.35      261.02     13.41 o 
   3   4  13       98.81       93.43      7.47 o 
   4   4  13        2.24        0.45      6.98 o 
   5   4  13       92.44      103.06     22.15 o 
   6   4  13       14.57        4.69     18.25 o 
   7   4  13       49.85       71.31     21.33 o 
  -5   5  13      107.35      113.41     14.29 o 
  -4   5  13       63.33       53.70     14.87 o 
  -3   5  13      132.76      137.58     10.51 o 
  -2   5  13      344.74      353.62     11.80 o 
  -1   5  13       80.49       66.71      7.10 o 
   0   5  13      171.12      151.65     14.44 o 
   1   5  13      266.13      268.54     12.67 o 
   2   5  13        7.83        1.38      6.30 o 
   3   5  13      427.12      434.22     14.50 o 
   4   5  13      188.00      234.95     26.74 o 
   5   5  13       36.11       32.18     15.43 o 
   6   5  13       57.29       42.01     20.21 o 
   7   5  13       25.84       31.60     20.70 o 
  -5   6  13       25.83       17.51     10.74 o 
  -4   6  13        3.27        8.63      9.29 o 
  -3   6  13      562.91      557.96     26.65 o 
  -2   6  13        2.35        4.01      5.70 o 
  -1   6  13      295.54      302.80     11.22 o 
   0   6  13       55.72       36.03      7.62 o 
   1   6  13        4.43        6.50      5.45 o 
   2   6  13       50.59       42.46      6.35 o 
   3   6  13      635.87      693.28     35.69 o 
   4   6  13        7.83        3.36     18.37 o 
   5   6  13       93.78       99.50     23.48 o 
   6   6  13        0.53        0.00     19.19 o 
   7   6  13        0.98        0.00     20.30 o 
  -4   7  13      421.09      449.94     32.12 o 
  -3   7  13       34.18       37.66      6.78 o 
  -2   7  13      514.69      543.33     19.27 o 
  -1   7  13       10.90        9.64      5.34 o 
   0   7  13      134.98      127.91      8.81 o 
   1   7  13        5.84        5.54      3.67 o 
   2   7  13      129.10      139.73     21.04 o 
   3   7  13      331.07      337.23     16.73 o 
   4   7  13      682.48      682.45     36.32 o 
   5   7  13      127.56      142.20     21.01 o 
   6   7  13       51.15       32.68     18.96 o 
   7   7  13      133.81      144.49     24.07 o 
  -4   8  13       49.94       48.14     17.91 o 
  -3   8  13      353.34      396.75     18.19 o 
  -2   8  13        2.05        2.40      5.72 o 
  -1   8  13       79.54       93.30      8.63 o 
   0   8  13       16.62       13.88      4.91 o 
   1   8  13      269.76      269.27     22.61 o 
   2   8  13      777.34      769.40     22.70 o 
   3   8  13      745.24      779.15     44.11 o 
   4   8  13       52.76       47.24     19.88 o 
   5   8  13      230.09      252.21     27.04 o 
   6   8  13       41.25       42.44     18.17 o 
   7   8  13       19.63       11.12     16.38 o 
  -3   9  13       33.13       37.27     16.02 o 
  -2   9  13       13.48       12.15      6.09 o 
  -1   9  13       13.24       12.35      9.55 o 
   0   9  13      129.39      126.03     17.50 o 
   1   9  13      187.46      201.85     22.38 o 
   2   9  13      919.94      922.09     38.58 o 
   3   9  13       30.57       38.23     18.09 o 
   4   9  13      162.87      182.60     23.19 o 
   5   9  13       43.17       41.12     18.73 o 
   6   9  13      261.75      259.44     27.13 o 
   7   9  13       36.27       23.31     17.18 o 
  -2  10  13        7.11        0.00      8.39 o 
  -1  10  13       96.31       77.68     11.22 o 
   0  10  13       34.28       44.26     14.43 o 
   1  10  13      679.15      730.10     34.06 o 
   2  10  13      148.08      120.83     18.33 o 
   3  10  13      218.24      229.64     24.38 o 
   4  10  13       20.87       13.86     17.20 o 
   5  10  13      209.89      224.12     25.26 o 
   6  10  13       31.22       45.86     20.86 o 
   7  10  13       52.86       42.80     20.53 o 
  -1  11  13        2.22        7.45      8.78 o 
   0  11  13      202.57      236.02     20.53 o 
   1  11  13      146.26      131.06     20.05 o 
   2  11  13      253.84      279.22     26.57 o 
   3  11  13        0.56        0.00     12.96 o 
   4  11  13        2.27        0.00     13.37 o 
   5  11  13      125.18      118.70     21.82 o 
   6  11  13      166.37      128.93     22.27 o 
   0  12  13       15.04       24.32      9.39 o 
   1  12  13       60.91       56.42     16.52 o 
   2  12  13       55.46       59.52     17.60 o 
   3  12  13      126.79      144.93     22.07 o 
   4  12  13       21.60       27.96     16.02 o 
   5  12  13       20.18       40.79     17.07 o 
   2  13  13       80.61       72.60     20.34 o 
   3  13  13      131.44      139.84     21.90 o 
   4  13  13       92.91      101.25     19.03 o 
  -3  -2  14       33.40       28.88     19.00 o 
  -2  -2  14        5.99       20.69     18.09 o 
  -1  -2  14        0.04        0.00     15.71 o 
   0  -2  14       21.06       27.97     18.45 o 
   1  -2  14        8.77        0.00     18.28 o 
  -4  -1  14        0.58        0.00     16.06 o 
  -3  -1  14       10.83        0.00     16.73 o 
  -2  -1  14       43.88       52.52     19.22 o 
  -1  -1  14      154.82      163.44     23.43 o 
   0  -1  14       22.38       26.94     18.03 o 
   1  -1  14      117.75      118.84     14.44 o 
   2  -1  14        2.32        5.58     16.20 o 
  -5   0  14       19.00       24.39     18.31 o 
  -4   0  14      139.45      148.86     23.65 o 
  -3   0  14       51.16       66.47     17.40 o 
  -2   0  14        5.54       27.88     16.83 o 
  -1   0  14        9.58        2.22     11.05 o 
   0   0  14      534.65      550.87     23.78 o 
   1   0  14       12.80       20.86     12.62 o 
   2   0  14      272.53      311.31     19.41 o 
   3   0  14       47.52       47.55     12.89 o 
  -5   1  14        8.42       13.76     16.24 o 
  -4   1  14       19.80       26.33     14.83 o 
  -3   1  14       42.22       36.41     16.50 o 
  -2   1  14       41.52       26.42     11.66 o 
  -1   1  14      250.74      252.32     16.86 o 
   0   1  14      202.25      216.29     16.72 o 
   1   1  14      247.52      237.40     17.05 o 
   2   1  14       22.84       38.86     11.42 o 
   3   1  14       48.93       35.78     10.55 o 
   4   1  14       21.54       39.23     20.59 o 
  -5   2  14       31.10       38.93     18.96 o 
  -4   2  14      111.73       89.46     19.63 o 
  -3   2  14      112.73      158.56     21.06 o 
  -2   2  14       62.39       62.32     11.38 o 
  -1   2  14        0.32        0.00     10.09 o 
   0   2  14      252.45      271.37     16.65 o 
   1   2  14       78.65       71.60     11.63 o 
   2   2  14      245.63      207.63     16.35 o 
   3   2  14        6.78       15.46      9.59 o 
   4   2  14        3.03        7.80      9.73 o 
   5   2  14        0.78       14.12     19.15 o 
  -5   3  14       82.32       72.42     18.22 o 
  -4   3  14        8.13        0.00     15.65 o 
  -3   3  14       88.32       85.42     11.07 o 
  -2   3  14        4.17        3.12      8.78 o 
  -1   3  14      401.96      435.56     37.81 o 
   0   3  14        8.26        1.15      8.84 o 
   1   3  14       79.66       86.01     10.89 o 
   2   3  14      176.23      179.30     14.20 o 
   3   3  14      175.44      175.14     13.32 o 
   4   3  14       34.22       32.38     19.00 o 
   5   3  14      396.19      403.94     31.85 o 
  -5   4  14      166.97      164.99     22.02 o 
  -4   4  14        9.33        1.27     13.85 o 
  -3   4  14       90.10       82.39     10.28 o 
  -2   4  14      302.14      301.75     15.41 o 
  -1   4  14       39.29       33.35      9.09 o 
   0   4  14      498.67      513.02     49.74 o 
   1   4  14       91.99       94.40     10.84 o 
   2   4  14       28.94       29.73      8.91 o 
   3   4  14      127.41      106.21     10.30 o 
   4   4  14       12.10       11.42      8.17 o 
   5   4  14      163.09      190.67     25.85 o 
   6   4  14      192.06      234.54     29.48 o 
  -4   5  14      114.72       98.51     17.52 o 
  -3   5  14      157.86      183.91     12.40 o 
  -2   5  14       28.15       21.44      8.29 o 
  -1   5  14      364.14      387.80     16.33 o 
   0   5  14       35.46       32.84      8.57 o 
   1   5  14      149.68      139.74     10.95 o 
   2   5  14        9.12        2.00      5.95 o 
   3   5  14      117.14      128.31      9.98 o 
   4   5  14        5.15        7.41     18.93 o 
   5   5  14       73.15       89.70     22.63 o 
   6   5  14       15.83       17.62     18.78 o 
  -4   6  14      169.73      138.66     18.38 o 
  -3   6  14        5.75        5.03     10.53 o 
  -2   6  14      504.84      557.81     18.47 o 
  -1   6  14        8.15        6.07      7.25 o 
   0   6  14      279.02      261.99     23.80 o 
   1   6  14      261.35      244.42     23.47 o 
   2   6  14       87.64       91.88      7.44 o 
   3   6  14       34.60       33.70     15.28 o 
   4   6  14      615.98      639.26     37.24 o 
   5   6  14        0.07        0.00     18.48 o 
   6   6  14      141.10      149.60     23.63 o 
  -4   7  14        0.38        1.13     10.32 o 
  -3   7  14      124.62      149.31     16.68 o 
  -2   7  14      109.33      117.47     12.97 o 
  -1   7  14       41.08       52.68      8.39 o 
   0   7  14       12.85       14.05      5.78 o 
   1   7  14       79.90       76.41     18.79 o 
   2   7  14      383.33      372.76     29.14 o 
   3   7  14      128.94      139.82     23.66 o 
   4   7  14        0.21        6.63     18.96 o 
   5   7  14      359.27      376.79     32.60 o 
   6   7  14       27.83       49.22     21.10 o 
  -3   8  14       10.14        5.92     16.62 o 
  -2   8  14      416.44      441.78     23.82 o 
  -1   8  14        0.46        6.74     11.89 o 
   0   8  14       76.13       61.88     16.68 o 
   1   8  14      322.84      298.27     24.19 o 
   2   8  14      109.07      105.96     19.66 o 
   3   8  14      183.89      197.37     23.22 o 
   4   8  14      530.48      522.66     35.29 o 
   5   8  14       10.43        7.73     19.21 o 
   6   8  14        5.30        0.00     18.63 o 
  -1   9  14       63.73       64.20     14.19 o 
   0   9  14       69.36       65.27     15.97 o 
   1   9  14        4.89        1.73     16.10 o 
   2   9  14       28.40       29.22     15.55 o 
   3   9  14      603.40      559.53     33.11 o 
   4   9  14        0.72        7.66     18.54 o 
   5   9  14      102.73      127.82     24.44 o 
   6   9  14        1.94        0.00     15.96 o 
  -1  10  14       20.01       20.26     12.58 o 
   0  10  14       23.56       23.48     12.71 o 
   1  10  14       46.05       29.57     16.28 o 
   2  10  14      227.35      254.76     24.73 o 
   3  10  14       34.01       31.19     15.65 o 
   4  10  14      103.04      119.09     20.26 o 
   5  10  14       15.30       11.34     16.09 o 
   6  10  14        8.16        0.32     20.27 o 
   0  11  14       46.41       39.20     14.01 o 
   1  11  14      110.64      101.45     19.01 o 
   2  11  14      133.42      151.29     22.23 o 
   3  11  14      365.36      418.37     31.15 o 
   4  11  14        1.61        8.84     16.37 o 
   5  11  14       55.13       43.97     20.60 o 
   2  12  14       94.85      107.02     19.76 o 
   3  12  14       55.00       45.25     19.71 o 
   4  12  14      109.22      140.70     21.54 o 
  -3   0  15       12.74       19.34     18.75 o 
  -2   0  15       41.68       43.51     17.21 o 
  -1   0  15       66.72       59.87     20.32 o 
   0   0  15       11.40        6.62     11.25 o 
   1   0  15      103.26      108.04     24.61 o 
  -3   1  15       21.27       19.56     17.89 o 
  -2   1  15        0.36        0.00     14.92 o 
  -1   1  15        0.75        0.00     11.13 o 
   0   1  15       65.94       64.17     12.40 o 
   1   1  15      104.37      112.28     13.71 o 
   2   1  15      338.72      326.82     19.31 o 
  -3   2  15       11.85       10.26     14.58 o 
  -2   2  15      142.48      116.71     13.48 o 
  -1   2  15      358.49      401.63     19.76 o 
   0   2  15        7.10       13.24     10.46 o 
   1   2  15      144.00      154.44     16.55 o 
   2   2  15       21.99       25.12     10.04 o 
   3   2  15      344.85      324.03     18.24 o 
  -4   3  15        1.02       10.01     16.19 o 
  -3   3  15        5.16        4.99     12.75 o 
  -2   3  15       49.82       51.13     10.69 o 
  -1   3  15       27.51       38.16     10.93 o 
   0   3  15      261.56      302.85     20.14 o 
   1   3  15       25.94       24.33      9.44 o 
   2   3  15       13.49       22.32     13.09 o 
   3   3  15       19.12       12.73      9.11 o 
   4   3  15       21.97        0.00     19.92 o 
  -3   4  15      188.43      191.50     20.62 o 
  -2   4  15       13.65       19.43      8.69 o 
  -1   4  15      293.01      315.16     16.47 o 
   0   4  15        2.36        1.75      8.68 o 
   1   4  15      212.66      203.97     14.17 o 
   2   4  15       11.66       11.03      7.73 o 
   3   4  15        5.50       19.34     17.62 o 
   4   4  15        1.99        0.00     16.59 o 
  -3   5  15      135.84      130.09     17.92 o 
  -2   5  15      131.07      130.39     11.68 o 
  -1   5  15       74.04       65.28     10.00 o 
   0   5  15      584.70      621.35     20.28 o 
   1   5  15        6.53        6.36      7.32 o 
   2   5  15       49.58       26.61     17.01 o 
   3   5  15       75.50       72.56     18.50 o 
   4   5  15       76.65       89.35     21.53 o 
   5   5  15       26.63       21.06     19.45 o 
  -3   6  15      232.29      224.62     19.14 o 
  -2   6  15       55.65       59.97      9.50 o 
  -1   6  15      231.96      249.94     13.70 o 
   0   6  15        7.30        9.50     16.39 o 
   1   6  15      320.22      340.24     28.09 o 
   2   6  15        0.64        5.58     17.23 o 
   3   6  15      115.49      139.65     23.28 o 
   4   6  15       54.99       68.16     20.51 o 
   5   6  15      383.29      362.34     31.61 o 
  -2   7  15      293.03      314.69     21.47 o 
  -1   7  15        5.37       13.23     13.29 o 
   0   7  15      138.14      153.61     19.78 o 
   1   7  15      130.79      140.21     21.21 o 
   2   7  15      204.17      206.91     24.76 o 
   3   7  15        0.57        0.00     18.13 o 
   4   7  15      195.26      270.90     28.84 o 
   5   7  15        9.93        5.22     16.02 o 
  -1   8  15      297.57      326.79     23.53 o 
   0   8  15        6.49        6.07     14.92 o 
   1   8  15       43.84       53.97     20.25 o 
   2   8  15       29.19       27.44     18.72 o 
   3   8  15      110.21      131.40     21.53 o 
   4   8  15        1.21        0.55     20.60 o 
   5   8  15      277.54      288.77     29.01 o 
  -1   9  15        8.20       13.75     13.19 o 
   0   9  15        1.43        0.00     13.22 o 
   1   9  15       55.67       38.53     17.97 o 
   2   9  15       62.84       40.89     18.96 o 
   3   9  15       12.71       15.72     16.86 o 
   4   9  15       25.79       17.00     19.20 o 
   5   9  15       18.23        5.06     20.27 o 
   0  10  15       20.44        0.90     14.45 o 
   1  10  15       76.25       73.30     19.27 o 
   2  10  15       24.93       24.42     18.69 o 
   3  10  15      177.40      200.94     25.44 o 
   4  10  15       20.41       15.81     15.72 o 
   0   2  16       53.09       60.65     12.53 o 
  -1   3  16        8.42        0.00     10.25 o 
   0   3  16        5.17       14.76     10.02 o 
   1   3  16       21.75       22.77      9.68 o 
  -1   4  16       26.17       33.93     10.04 o 
   0   4  16      281.01      311.42     27.05 o 
   1   4  16        0.16        6.36     18.40 o 
   2   4  16      334.93      360.76     30.86 o 
  -1   5  16      271.35      296.12     24.60 o 
   0   5  16       69.18       86.99     19.73 o 
   1   5  16      121.73      126.62     23.89 o 
   2   5  16        5.99        9.23     14.84 o 
   3   5  16       39.96       47.15     19.86 o 
  -1   6  16       13.87       12.38     13.75 o 
   0   6  16      478.69      565.05     33.42 o 
   1   6  16       22.04       22.27     17.34 o 
   2   6  16      104.98      113.89     21.34 o 
   3   6  16       12.35       26.84     16.16 o 
  -1   7  16      155.19      210.54     20.88 o 
   0   7  16       75.15       58.57     17.68 o 
   1   7  16      390.42      406.44     29.84 o 
   2   7  16       11.03        1.48     18.71 o 
   3   7  16        9.80        3.44     15.59 o 
   0   8  16      264.54      231.79     23.82 o 
   1   8  16      101.22      119.39     21.80 o 
   2   8  16       20.39        8.55     17.68 o 
   3   8  16       62.35       49.16     17.48 o 
                                                 
